# Supplementary material for: 3-Amino-4-[4-(dimethyl­amino)­phen­yl]-4,5-dihydro-1,2,5-thia­diazole 1,1-dioxide
Source: Acta Crystallogr Sect E Struct Rep Online. 2011 Jun 18;67(Pt 7):o1736. doi: 10.1107/S1600536811021520 (PMC3152090; doi:10.1107/S1600536811021520)
Supplement: Supplementary file 2 [file e-67-o1736-Isup2.hkl]

#
# h,k,l, Fc-squared, Fo-squared, sigma(Fo-squared) and status flag
#
data_I
_shelx_title ' TEST STRUCTURE D:\DATA\YB_DEN\YB1'
_shelx_refln_list_code          4
_shelx_F_calc_maximum       98.69
_exptl_crystal_F_000       536.00
_reflns_d_resolution_high  0.7776
 
loop_
 _symmetry_equiv_pos_as_xyz
 'x, y, z'
 '-x, y+1/2, -z+1/2'
 '-x, -y, -z'
 'x, -y-1/2, z-1/2'
 
_cell_length_a     7.2587
_cell_length_b     9.8187
_cell_length_c    16.8933
_cell_angle_alpha  90.000
_cell_angle_beta  101.325
_cell_angle_gamma  90.000
 
_shelx_F_squared_multiplier     1.000
 
loop_
 _refln_index_h
 _refln_index_k
 _refln_index_l
 _refln_F_squared_calc
 _refln_F_squared_meas
 _refln_F_squared_sigma
 _refln_observed_status
   1   0   0        4.94       13.74      2.02 o
   2   0   0     2936.71     2808.92     42.60 o
   3   0   0      244.05      225.49      2.64 o
   4   0   0       31.72       29.89      1.62 o
   5   0   0        6.71       11.78      1.42 o
   6   0   0      522.82      544.26     17.63 o
   7   0   0       21.77       22.22      1.37 o
   8   0   0      288.65      290.38      9.67 o
   9   0   0        0.16        2.84      1.78 o
   1   1   0      474.66      449.48      5.89 o
   2   1   0     2505.15     2452.10     25.92 o
   3   1   0      290.68      299.38      2.82 o
   4   1   0       25.90       24.75      0.78 o
   5   1   0        6.47        7.32      0.79 o
   6   1   0      112.15      109.98      1.67 o
   7   1   0       38.25       40.96      1.05 o
   8   1   0       68.11       68.24      2.32 o
   9   1   0        0.32        1.85      1.02 o
   0   2   0     5907.70     6581.45     37.28 o
   1   2   0       73.13       86.64      1.36 o
   2   2   0      115.68      106.55      1.35 o
   3   2   0      150.71      143.06      1.30 o
   4   2   0      200.07      192.39      1.62 o
   5   2   0      252.84      249.90      2.54 o
   6   2   0      213.85      209.31      2.27 o
   7   2   0       24.89       25.85      1.02 o
   8   2   0        2.36        4.06      1.09 o
   9   2   0       21.70       24.97      2.52 o
   1   3   0       53.09       58.44      1.27 o
   2   3   0      164.67      195.95      2.05 o
   3   3   0       25.00       26.97      0.93 o
   4   3   0     1066.15     1156.48     14.26 o
   5   3   0      202.20      196.19      1.67 o
   6   3   0       28.49       32.70      0.93 o
   7   3   0       43.31       44.59      1.18 o
   8   3   0       39.58       39.96      1.04 o
   0   4   0      732.67      676.62     17.29 o
   1   4   0     1605.24     1563.08     18.64 o
   2   4   0      227.70      199.25      3.64 o
   3   4   0       90.26       86.05      1.02 o
   4   4   0        0.29        4.67      0.88 o
   5   4   0      352.57      340.56      5.31 o
   6   4   0       98.20      101.75      2.13 o
   7   4   0       22.31       24.59      1.02 o
   8   4   0       22.67       21.42      1.04 o
   1   5   0        0.26        0.69      0.69 o
   2   5   0       68.87       79.23      1.06 o
   3   5   0        3.36        3.42      0.87 o
   4   5   0      116.26      140.63      2.25 o
   5   5   0      110.21      103.54      1.33 o
   6   5   0       16.76       15.46      0.92 o
   7   5   0       22.74       24.75      1.18 o
   8   5   0        9.58        9.36      1.29 o
   0   6   0       91.71       79.13      3.44 o
   1   6   0      114.23      153.14      2.48 o
   2   6   0     1072.15     1113.80     13.53 o
   3   6   0       81.94       98.72      1.84 o
   4   6   0     1016.37     1035.68     22.84 o
   5   6   0      436.09      447.97      9.23 o
   6   6   0      607.08      630.74      3.93 o
   7   6   0       44.32       45.83      1.56 o
   8   6   0       40.04       41.86      1.52 o
   1   7   0        3.11        5.68      0.84 o
   2   7   0      402.98      394.24      9.28 o
   3   7   0      548.15      534.40      8.01 o
   4   7   0       12.46       13.04      0.99 o
   5   7   0        4.49        4.49      0.88 o
   6   7   0       53.85       57.27      1.20 o
   7   7   0       18.29       16.59      1.18 o
   0   8   0      202.07      205.06      6.36 o
   1   8   0      280.73      263.91      6.28 o
   2   8   0       41.96       39.12      1.01 o
   3   8   0       86.51       79.14      1.10 o
   4   8   0       12.92        9.91      1.05 o
   5   8   0       20.20       15.50      0.94 o
   6   8   0        5.24        5.75      1.15 o
   7   8   0       19.22       14.30      1.29 o
   1   9   0        9.83       12.97      0.93 o
   2   9   0       67.61       73.92      1.94 o
   3   9   0       45.18       38.13      1.09 o
   4   9   0       18.72       18.51      1.03 o
   5   9   0       37.58       36.41      1.20 o
   6   9   0        0.89        1.94      1.12 o
   0  10   0       85.94       92.36      5.95 o
   1  10   0        0.23        1.88      1.01 o
   2  10   0        9.36       12.01      1.09 o
   3  10   0      111.25      109.08      2.85 o
   4  10   0       32.35       30.19      1.19 o
   5  10   0        0.91        1.61      1.14 o
   1  11   0        2.02        4.05      1.09 o
   2  11   0        2.76        3.36      1.05 o
   3  11   0        1.32        1.59      1.15 o
   4  11   0       16.29       16.23      1.14 o
   0  12   0       54.79       51.59      2.61 o
   1  12   0       26.42       27.02      1.12 o
   2  12   0       96.15       94.78      3.09 o
  -9   1   1      166.34      157.19      8.85 o
  -8   1   1        0.65        0.71      0.99 o
  -7   1   1        4.64        5.37      0.89 o
  -6   1   1        0.02        0.73      0.88 o
  -5   1   1       53.87       57.95      1.07 o
  -4   1   1       50.96       60.57      0.94 o
  -3   1   1       20.93       14.17      0.89 o
  -2   1   1        2.86        2.58      0.90 o
  -1   1   1       18.19       18.28      2.16 o
   0   1   1        0.53        1.07      1.50 o
   1   1   1     3361.37     3411.25     33.84 o
   2   1   1        0.01        0.51      0.95 o
   3   1   1      430.46      421.54      5.91 o
   4   1   1      963.55     1049.18      7.94 o
   5   1   1        0.56        1.58      0.76 o
   6   1   1      117.63      118.00      2.49 o
   7   1   1        0.96        3.39      0.93 o
   8   1   1        0.92        0.65      0.98 o
  -9   2   1        4.29        4.84      1.06 o
  -8   2   1      273.74      257.97      6.89 o
  -7   2   1       80.55       79.35      1.30 o
  -6   2   1      306.62      311.20      4.57 o
  -5   2   1       61.19       56.65      1.06 o
  -4   2   1       65.37       42.66      0.93 o
  -3   2   1     1470.84     1420.57     11.65 o
  -2   2   1      482.63      366.31      4.88 o
  -1   2   1     1178.09     1035.22     13.01 o
   1   2   1       10.40       30.51      1.22 o
   2   2   1     3171.10     2882.59     28.36 o
   3   2   1     1389.96     1300.54     15.37 o
   4   2   1      102.29       79.19      1.26 o
   5   2   1      326.49      308.85      4.22 o
   6   2   1      192.48      194.44      1.93 o
   7   2   1       28.79       32.48      1.01 o
   8   2   1       96.16       94.93      2.83 o
  -8   3   1       80.30       78.12      2.26 o
  -7   3   1       25.13       24.02      0.95 o
  -6   3   1      121.78      116.88      1.37 o
  -5   3   1      220.30      206.80      3.16 o
  -4   3   1      647.60      655.37      7.58 o
  -3   3   1      388.17      458.40      6.52 o
  -2   3   1      155.85      131.49      1.37 o
  -1   3   1     1243.00     1367.38     21.51 o
   0   3   1     2022.73     1941.13     32.21 o
   1   3   1      466.38      502.67      7.57 o
   2   3   1      843.92      824.15      6.03 o
   3   3   1        4.76        7.64      0.89 o
   4   3   1      749.87      781.80      8.76 o
   5   3   1       24.04       24.57      0.87 o
   6   3   1      408.54      418.23      4.35 o
   7   3   1       10.03       10.72      0.92 o
   8   3   1       11.89       13.23      1.03 o
  -8   4   1       47.00       46.40      1.33 o
  -7   4   1       31.98       31.25      1.23 o
  -6   4   1      538.66      554.84      5.03 o
  -5   4   1     1070.92     1099.12     12.32 o
  -4   4   1     1084.61     1078.45     16.17 o
  -3   4   1      553.66      561.89      7.06 o
  -2   4   1      430.68      426.42      7.55 o
  -1   4   1      406.33      494.02      4.20 o
   0   4   1       84.34       88.85      2.13 o
   1   4   1      652.86      708.67     12.92 o
   2   4   1       58.81       60.63      0.98 o
   3   4   1      241.98      261.91      3.30 o
   4   4   1      862.34      864.53     10.89 o
   5   4   1      877.44      921.46      9.87 o
   6   4   1      886.44      886.71     12.18 o
   7   4   1      106.26      114.59      2.31 o
   8   4   1       16.11       18.23      1.24 o
  -8   5   1        4.25        2.85      1.16 o
  -7   5   1        6.37        3.56      0.96 o
  -6   5   1       57.92       55.51      1.33 o
  -5   5   1      302.63      297.12      4.75 o
  -4   5   1       39.67       39.85      1.00 o
  -3   5   1       52.13       57.70      1.30 o
  -2   5   1      357.88      351.84      7.12 o
  -1   5   1        8.74       15.38      0.82 o
   0   5   1        4.32       12.01      0.85 o
   1   5   1      127.43      117.90      2.96 o
   2   5   1     1111.06     1155.55     12.86 o
   3   5   1       68.81       62.07      1.42 o
   4   5   1       66.27       67.30      0.98 o
   5   5   1        0.22        1.24      0.90 o
   6   5   1       56.56       59.32      1.53 o
   7   5   1        1.05        1.65      0.95 o
   8   5   1       11.03        8.74      1.10 o
  -8   6   1        0.61        0.76      1.22 o
  -7   6   1        0.00        0.91      1.21 o
  -6   6   1       20.14       20.13      0.94 o
  -5   6   1      123.35      118.95      2.47 o
  -4   6   1        4.73        8.13      0.92 o
  -3   6   1       17.23       27.89      1.54 o
  -2   6   1      356.10      344.93      7.73 o
  -1   6   1       93.87       85.26      1.10 o
   0   6   1        5.51        4.74      0.83 o
   1   6   1      473.86      520.71      8.80 o
   2   6   1       23.77       29.14      0.92 o
   3   6   1       20.23       30.29      0.96 o
   4   6   1       87.68       90.48      1.17 o
   5   6   1        5.11        9.05      1.04 o
   6   6   1        2.70        4.77      1.03 o
   7   6   1        1.90        3.28      1.18 o
  -7   7   1        0.08        0.51      1.21 o
  -6   7   1       18.96       16.24      1.01 o
  -5   7   1      151.73      147.27      2.47 o
  -4   7   1       40.76       30.45      0.90 o
  -3   7   1      368.48      360.11      8.58 o
  -2   7   1       63.99       69.19      1.12 o
  -1   7   1       13.65        9.71      0.98 o
   0   7   1      129.94      126.10      3.36 o
   1   7   1      107.45      126.53      2.16 o
   2   7   1      140.41      132.88      2.27 o
   3   7   1      182.30      185.04      2.79 o
   4   7   1       14.12       13.53      0.87 o
   5   7   1       40.22       38.88      0.92 o
   6   7   1        0.55        1.68      0.98 o
   7   7   1        2.29        1.37      1.16 o
  -7   8   1        2.78        3.42      1.12 o
  -6   8   1      224.39      218.53      2.27 o
  -5   8   1       10.53       12.17      0.98 o
  -4   8   1      441.53      451.33      8.54 o
  -3   8   1      212.38      203.68      4.75 o
  -2   8   1      347.70      363.00      7.84 o
  -1   8   1       27.60       28.47      1.10 o
   0   8   1      350.13      326.85      9.84 o
   1   8   1       71.59       64.63      2.14 o
   2   8   1      814.72      807.63     15.29 o
   3   8   1        2.12        2.85      0.98 o
   4   8   1      243.62      243.99      5.88 o
   5   8   1       49.86       50.89      1.12 o
   6   8   1       98.81       97.16      3.28 o
  -6   9   1      189.80      175.96      8.08 o
  -5   9   1       40.11       40.91      1.14 o
  -4   9   1       12.38       10.89      0.93 o
  -3   9   1      263.14      261.85      6.34 o
  -2   9   1        0.83        1.46      0.90 o
  -1   9   1       98.07      102.14      1.97 o
   0   9   1       97.19       97.67      2.09 o
   1   9   1        2.74        2.73      1.03 o
   2   9   1        3.80        6.38      0.95 o
   3   9   1       31.71       27.07      0.97 o
   4   9   1       43.67       42.98      1.40 o
   5   9   1        5.18        6.11      1.07 o
   6   9   1        2.92        3.53      1.20 o
  -5  10   1        0.13        1.28      1.17 o
  -4  10   1       48.05       39.97      1.23 o
  -3  10   1       41.69       38.77      1.12 o
  -2  10   1       19.89       22.77      1.10 o
  -1  10   1      180.78      178.24      3.50 o
   0  10   1      248.24      249.40      4.69 o
   1  10   1      247.88      258.08      5.89 o
   2  10   1      153.85      157.54      2.80 o
   3  10   1       23.07       19.94      1.16 o
   4  10   1       46.36       42.23      1.12 o
   5  10   1       15.09       10.68      1.05 o
  -4  11   1        2.30        1.86      1.40 o
  -3  11   1        3.51        3.38      0.99 o
  -2  11   1       11.54       12.05      1.09 o
  -1  11   1       51.47       43.86      1.13 o
   0  11   1        0.55        1.74      1.04 o
   1  11   1        3.46        4.18      0.98 o
   2  11   1        1.28        3.09      1.10 o
   3  11   1       21.97       23.31      1.40 o
   4  11   1        3.85        3.86      1.16 o
  -2  12   1       56.57       45.81      1.46 o
  -1  12   1       11.16       13.99      1.13 o
   0  12   1        2.11        5.13      1.14 o
   1  12   1        1.73        5.71      1.13 o
   2  12   1        5.55        3.50      1.16 o
  -9   0   2        0.18        0.29      1.77 o
  -8   0   2      245.61      248.33     11.25 o
  -7   0   2       57.79       63.18      1.60 o
  -6   0   2      363.90      385.96      4.91 o
  -5   0   2       69.75       71.40      1.83 o
  -4   0   2        1.50        1.82      1.26 o
  -3   0   2       74.98       54.66      1.38 o
  -2   0   2     2841.77     2709.32     67.39 o
  -1   0   2     8158.15     8179.24     35.24 o
   0   0   2     8348.58     7197.44     31.65 o
   1   0   2      688.85      777.11     11.99 o
   2   0   2     8786.81     8482.65    248.78 o
   3   0   2     6717.64     6757.50     81.40 o
   4   0   2      313.90      315.38      2.91 o
   5   0   2       30.93       22.74      1.15 o
   6   0   2       40.20       36.91      1.32 o
   7   0   2        4.24        2.17      1.20 o
   8   0   2       56.49       57.34      2.80 o
  -9   1   2      151.60      143.36      4.22 o
  -8   1   2        2.36        2.99      1.00 o
  -7   1   2       33.10       33.31      0.95 o
  -6   1   2      281.93      259.93      2.84 o
  -5   1   2       50.31       38.82      0.87 o
  -4   1   2      760.54      720.28      6.93 o
  -3   1   2       55.34       28.55      1.03 o
  -2   1   2     2419.08     2279.98     15.55 o
  -1   1   2        5.08        1.93      1.54 o
   0   1   2      338.60      367.40      4.08 o
   2   1   2       73.25      114.30      1.39 o
   3   1   2      594.01      653.22      5.41 o
   4   1   2      681.24      704.80      6.35 o
   5   1   2       31.00       39.13      0.99 o
   6   1   2      431.12      441.65      7.62 o
   7   1   2       25.94       34.73      1.14 o
   8   1   2       57.27       58.39      1.93 o
  -9   2   2        0.15        1.50      1.27 o
  -8   2   2       92.07       99.50      3.26 o
  -7   2   2       17.05       18.39      0.98 o
  -6   2   2      134.09      136.39      2.01 o
  -5   2   2      177.48      186.21      2.34 o
  -4   2   2       16.74       18.01      0.92 o
  -3   2   2       30.34       49.05      1.00 o
  -2   2   2     3594.22     3637.56     43.66 o
  -1   2   2     2626.16     2742.89     37.19 o
   0   2   2      653.15      698.22     12.37 o
   1   2   2     1327.69     1244.93     10.19 o
   2   2   2      263.26      281.81      2.81 o
   3   2   2      580.96      540.30      4.99 o
   4   2   2        0.59        1.65      0.77 o
   5   2   2      499.72      486.16      5.46 o
   6   2   2       35.57       31.63      0.86 o
   7   2   2        4.53        6.76      0.91 o
   8   2   2        0.20        1.25      1.05 o
  -8   3   2       17.14       15.31      1.19 o
  -7   3   2       57.79       57.37      1.27 o
  -6   3   2        0.73        2.16      0.86 o
  -5   3   2      452.73      432.05      3.73 o
  -4   3   2       37.12       34.53      0.98 o
  -3   3   2      370.72      358.97      6.28 o
  -2   3   2      322.05      300.87      4.35 o
  -1   3   2     1429.93     1375.59     24.54 o
   0   3   2      169.46      190.27      5.16 o
   1   3   2      309.61      360.09      7.41 o
   2   3   2      737.96      769.43      7.76 o
   3   3   2      297.84      330.52      3.15 o
   4   3   2        1.81        4.43      0.79 o
   5   3   2       96.38       99.00      1.00 o
   6   3   2       21.96       23.87      0.96 o
   7   3   2        2.28        5.09      1.02 o
   8   3   2        0.18        0.11      1.06 o
  -8   4   2        1.51        1.77      1.00 o
  -7   4   2       92.41       89.08      1.90 o
  -6   4   2        5.23        7.06      0.95 o
  -5   4   2        6.74       11.60      1.04 o
  -4   4   2      284.96      272.65      5.37 o
  -3   4   2     1160.46     1181.54     17.92 o
  -2   4   2       14.32        3.58      0.84 o
  -1   4   2        1.48        1.76      0.79 o
   0   4   2       75.80       88.95      1.17 o
   1   4   2       19.57       31.72      1.25 o
   2   4   2      392.29      355.27      3.67 o
   3   4   2     1296.45     1287.63     16.07 o
   4   4   2       81.13       65.72      1.38 o
   5   4   2       90.27       82.90      1.25 o
   6   4   2        0.44        1.41      0.98 o
   7   4   2       18.53       17.79      0.99 o
   8   4   2       45.61       40.58      1.26 o
  -8   5   2      141.03      132.12      4.37 o
  -7   5   2        5.57        5.38      1.02 o
  -6   5   2      324.70      308.68      5.16 o
  -5   5   2      233.67      218.75      3.63 o
  -4   5   2     1168.28     1095.04     19.74 o
  -3   5   2      145.41       95.99      1.94 o
  -2   5   2      244.38      217.57      3.30 o
  -1   5   2      442.21      528.42      6.97 o
   0   5   2     2317.89     2332.25     38.97 o
   1   5   2      394.30      480.75      8.01 o
   2   5   2     1593.43     1611.05     22.34 o
   3   5   2      921.65      889.01      8.49 o
   4   5   2        9.31       12.11      0.86 o
   5   5   2       38.96       37.50      1.00 o
   6   5   2      300.11      307.00      4.61 o
   7   5   2        0.46        1.55      1.01 o
   8   5   2        7.24        5.73      1.05 o
  -8   6   2        4.31        4.34      1.11 o
  -7   6   2       36.81       42.72      1.41 o
  -6   6   2      289.54      299.78      4.16 o
  -5   6   2       17.23       22.80      1.04 o
  -4   6   2      563.77      597.59      5.25 o
  -3   6   2      952.89     1011.70     17.62 o
  -2   6   2      240.01      259.80      4.01 o
  -1   6   2      780.11      808.42     16.16 o
   0   6   2       14.15       13.98      0.93 o
   1   6   2      118.16      110.29      4.12 o
   2   6   2      388.51      401.37      5.53 o
   3   6   2       23.01       25.21      0.90 o
   4   6   2      834.24      846.92     10.70 o
   5   6   2      240.78      242.32      3.21 o
   6   6   2      278.32      278.85      4.17 o
   7   6   2       86.17       96.65      3.34 o
  -7   7   2        4.30        5.98      1.12 o
  -6   7   2      161.00      155.70      3.42 o
  -5   7   2       57.05       54.80      1.25 o
  -4   7   2      251.14      253.21      4.33 o
  -3   7   2      119.19      123.62      1.22 o
  -2   7   2       79.73       86.38      1.41 o
  -1   7   2      229.29      240.81      2.70 o
   0   7   2      439.42      454.90      9.61 o
   1   7   2        8.74        9.21      0.75 o
   2   7   2       89.61       91.72      1.33 o
   3   7   2       34.16       31.10      0.95 o
   4   7   2       91.20       93.60      1.89 o
   5   7   2       17.91       17.54      1.01 o
   6   7   2       31.08       30.69      1.15 o
   7   7   2        0.82        2.79      1.06 o
  -7   8   2       15.00       13.99      1.37 o
  -6   8   2       87.07       86.28      1.73 o
  -5   8   2       17.90       20.90      1.15 o
  -4   8   2       10.69        9.03      0.92 o
  -3   8   2       57.48       48.60      1.09 o
  -2   8   2      177.49      177.25      3.11 o
  -1   8   2      555.04      544.71      9.12 o
   0   8   2      251.57      243.34      5.27 o
   1   8   2      100.44       98.08      1.85 o
   2   8   2      116.76      118.74      1.21 o
   3   8   2        9.01       12.13      0.91 o
   4   8   2      246.41      215.41      3.96 o
   5   8   2        0.88        2.61      1.14 o
   6   8   2       32.10       37.60      2.12 o
  -6   9   2        0.21        0.24      1.10 o
  -5   9   2       32.36       30.10      1.25 o
  -4   9   2        2.25        2.57      0.94 o
  -3   9   2      154.76      153.05      3.44 o
  -2   9   2       11.60       11.43      0.95 o
  -1   9   2       16.92       13.50      0.96 o
   0   9   2       50.11       49.46      1.06 o
   1   9   2        1.36        1.99      0.87 o
   2   9   2        8.44       10.14      0.88 o
   3   9   2       48.87       46.29      1.00 o
   4   9   2        3.57        4.62      0.99 o
   5   9   2       27.15       28.51      1.14 o
   6   9   2        0.28        0.56      1.09 o
  -5  10   2        4.54        3.90      1.28 o
  -4  10   2      110.18      100.74      1.75 o
  -3  10   2       90.54       91.75      2.50 o
  -2  10   2        9.79       11.73      1.05 o
  -1  10   2       26.19       25.50      1.12 o
   0  10   2        2.87        3.86      0.97 o
   1  10   2        0.34        1.42      1.09 o
   2  10   2       28.14       33.86      1.43 o
   3  10   2       42.19       47.46      1.51 o
   4  10   2        1.44        2.65      0.98 o
   5  10   2       38.48       34.91      1.76 o
  -4  11   2        9.35        8.05      1.07 o
  -3  11   2       23.73       19.05      1.10 o
  -2  11   2       80.20       77.27      2.03 o
  -1  11   2        6.98        6.23      0.99 o
   0  11   2       74.71       79.23      1.59 o
   1  11   2       10.69       13.49      1.05 o
   2  11   2       85.13       95.76      1.61 o
   3  11   2        6.28        7.78      1.18 o
   4  11   2      101.12       94.70      3.81 o
  -2  12   2       16.36       19.64      1.28 o
  -1  12   2       10.34        7.96      1.15 o
   0  12   2       45.77       51.97      1.28 o
   1  12   2       55.44       59.88      2.38 o
   2  12   2       27.46       22.81      1.28 o
  -9   1   3       93.31       83.54      2.94 o
  -8   1   3        6.16        7.77      1.12 o
  -7   1   3      489.34      467.66      7.71 o
  -6   1   3      271.71      248.40      4.70 o
  -5   1   3       41.77       47.28      1.07 o
  -4   1   3      167.70      180.04      1.68 o
  -3   1   3      645.89      691.28      9.47 o
  -2   1   3      232.89      219.96      5.22 o
  -1   1   3      249.34      280.91      4.51 o
   0   1   3     1015.56     1037.43     14.23 o
   1   1   3     8515.85     8196.78    210.01 o
   2   1   3      446.72      456.02      5.77 o
   3   1   3      773.96      793.43     12.33 o
   4   1   3      429.39      487.07      4.08 o
   5   1   3       14.15       15.72      0.87 o
   6   1   3      103.35      112.54      2.83 o
   7   1   3       17.61       27.18      1.01 o
   8   1   3       20.59       20.53      1.10 o
  -9   2   3        0.26        1.00      1.15 o
  -8   2   3       28.14       31.56      1.16 o
  -7   2   3      229.58      237.74      3.22 o
  -6   2   3       99.79       99.33      1.14 o
  -5   2   3       63.30       53.52      1.02 o
  -4   2   3      389.72      383.33      4.95 o
  -3   2   3       96.89      125.45      2.34 o
  -2   2   3      208.95      250.99      2.18 o
  -1   2   3     1527.92     1428.94     15.83 o
   0   2   3      471.10      412.38      5.93 o
   1   2   3     2387.32     2270.65     23.02 o
   2   2   3      356.34      298.06      4.10 o
   3   2   3     1912.82     1854.01     19.83 o
   4   2   3      281.83      265.01      3.43 o
   5   2   3       40.55       32.74      0.82 o
   6   2   3        1.23        1.11      0.79 o
   7   2   3        3.19        5.73      0.97 o
   8   2   3       31.91       34.50      1.55 o
  -9   3   3       22.99       23.11      1.40 o
  -8   3   3      104.12      112.02      4.10 o
  -7   3   3      183.09      187.29      4.22 o
  -6   3   3     1165.47     1179.70     16.78 o
  -5   3   3       13.47        9.97      0.94 o
  -4   3   3     1383.83     1397.48     22.31 o
  -3   3   3      140.08      203.90      2.57 o
  -2   3   3     2774.09     2745.17     40.76 o
  -1   3   3      127.67       91.33      2.31 o
   0   3   3     7992.28     7841.34    123.57 o
   1   3   3       19.18       33.83      0.97 o
   2   3   3      611.32      522.88      4.51 o
   3   3   3     1051.44      963.28     11.13 o
   4   3   3     1064.86     1081.20      9.00 o
   5   3   3      172.42      165.85      1.88 o
   6   3   3      486.87      486.39      8.58 o
   7   3   3       17.38       18.62      1.01 o
   8   3   3       57.96       53.36      2.41 o
  -8   4   3       10.70       11.26      1.07 o
  -7   4   3       26.76       27.46      1.11 o
  -6   4   3      253.49      245.29      5.24 o
  -5   4   3      127.53      159.14      3.06 o
  -4   4   3       16.41       19.50      0.93 o
  -3   4   3      319.32      321.68      6.33 o
  -2   4   3     2243.37     2439.06     48.34 o
  -1   4   3      688.61      699.52     10.56 o
   0   4   3      995.38     1045.77     19.73 o
   1   4   3      131.70      127.97      2.13 o
   2   4   3      199.49      192.46      3.01 o
   3   4   3        0.53        0.42      0.81 o
   4   4   3      103.88      103.92      1.06 o
   5   4   3      348.92      364.17      3.90 o
   6   4   3      180.77      177.41      3.08 o
   7   4   3       49.89       53.30      1.32 o
   8   4   3       67.40       60.93      1.61 o
  -8   5   3        0.04        1.34      1.08 o
  -7   5   3       14.97       14.70      1.01 o
  -6   5   3       46.84       48.35      1.15 o
  -5   5   3      213.02      212.72      2.87 o
  -4   5   3      360.95      373.18      5.30 o
  -3   5   3      139.30      135.45      1.82 o
  -2   5   3       27.82       20.21      0.99 o
  -1   5   3       15.33       11.02      0.97 o
   0   5   3      226.33      249.84      2.28 o
   1   5   3        1.61        0.63      0.87 o
   2   5   3       37.41       40.14      1.28 o
   3   5   3      399.17      364.19      4.10 o
   4   5   3      161.63      148.63      1.75 o
   5   5   3      321.40      316.89      3.11 o
   6   5   3        0.02        0.45      1.00 o
   7   5   3        7.98        7.42      1.05 o
   8   5   3        2.29        3.00      1.62 o
  -8   6   3        5.35        4.91      1.28 o
  -7   6   3       19.71       21.30      1.07 o
  -6   6   3       51.96       46.18      1.80 o
  -5   6   3       50.87       48.49      1.01 o
  -4   6   3        0.10        1.16      0.93 o
  -3   6   3       46.00       47.03      1.09 o
  -2   6   3      124.77      133.15      2.16 o
  -1   6   3        6.84        8.06      0.93 o
   0   6   3      503.31      550.59     11.58 o
   1   6   3       88.58       84.30      1.30 o
   2   6   3       34.35       38.70      0.98 o
   3   6   3      178.17      178.01      2.22 o
   4   6   3      474.38      486.12      8.75 o
   5   6   3      144.35      147.18      3.80 o
   6   6   3        0.28        1.86      0.92 o
   7   6   3        6.80        5.94      1.01 o
  -7   7   3        3.04        2.32      1.10 o
  -6   7   3       34.93       27.72      1.18 o
  -5   7   3      152.30      133.12      2.64 o
  -4   7   3       41.89       34.45      1.22 o
  -3   7   3      941.46      911.25     17.48 o
  -2   7   3      326.05      308.22      7.77 o
  -1   7   3      455.03      427.33      7.01 o
   0   7   3       72.11       69.48      2.26 o
   1   7   3      132.80      158.30      2.34 o
   2   7   3       99.36       90.30      2.61 o
   3   7   3      119.46      114.73      2.91 o
   4   7   3       96.00       92.41      1.19 o
   5   7   3        0.83        2.60      0.86 o
   6   7   3       82.74       86.78      2.50 o
   7   7   3        4.28        5.28      1.21 o
  -7   8   3       16.82       17.39      1.22 o
  -6   8   3       21.30       24.65      1.18 o
  -5   8   3        0.99        1.61      1.02 o
  -4   8   3       72.24       80.33      1.98 o
  -3   8   3      100.65      106.84      2.97 o
  -2   8   3      163.36      169.93      3.42 o
  -1   8   3      929.82      911.36     23.98 o
   0   8   3       37.05       31.04      1.37 o
   1   8   3       63.81       65.00      1.63 o
   2   8   3      122.95      126.47      2.85 o
   3   8   3       17.31       17.20      0.91 o
   4   8   3        0.44        1.39      0.98 o
   5   8   3      114.12      120.95      1.89 o
   6   8   3       27.11       27.33      1.27 o
  -6   9   3       42.17       43.32      2.05 o
  -5   9   3       53.49       51.40      1.25 o
  -4   9   3       44.40       45.39      1.18 o
  -3   9   3      234.23      225.18      2.12 o
  -2   9   3      527.12      522.76      9.42 o
  -1   9   3       20.49       23.87      0.96 o
   0   9   3      374.61      371.35      8.49 o
   1   9   3       74.53       83.99      2.75 o
   2   9   3      119.95      132.41      3.78 o
   3   9   3       62.81       65.83      1.38 o
   4   9   3       45.70       46.57      1.19 o
   5   9   3       15.49       17.65      1.17 o
  -5  10   3       23.11       22.19      1.18 o
  -4  10   3       45.64       41.60      1.24 o
  -3  10   3       19.76       20.77      1.13 o
  -2  10   3       44.15       43.41      1.17 o
  -1  10   3      241.50      226.77      4.69 o
   0  10   3       18.06       21.80      1.13 o
   1  10   3       95.76       98.24      1.58 o
   2  10   3       19.60       20.95      1.05 o
   3  10   3       96.13       99.79      2.56 o
   4  10   3        0.19        0.89      1.05 o
   5  10   3        1.76        1.55      1.24 o
  -4  11   3        0.10        0.80      1.15 o
  -3  11   3        0.35        1.78      1.12 o
  -2  11   3        8.66        7.91      1.12 o
  -1  11   3       35.86       30.85      1.11 o
   0  11   3        2.16        1.77      0.94 o
   1  11   3       23.17       22.02      1.30 o
   2  11   3       10.35        9.00      1.09 o
   3  11   3       12.21       13.85      1.22 o
  -2  12   3        9.72        9.30      1.14 o
  -1  12   3        0.30        1.29      1.15 o
   0  12   3        9.49       11.85      1.26 o
   1  12   3        0.34        0.16      1.19 o
   2  12   3        9.17       12.71      1.26 o
  -9   0   4        3.66        5.13      1.58 o
  -8   0   4      246.33      238.89     12.55 o
  -7   0   4     1121.40     1098.74     15.15 o
  -6   0   4      609.71      610.61      5.70 o
  -5   0   4        2.23        3.88      1.52 o
  -4   0   4        1.11       -0.16      1.12 o
  -3   0   4       27.45       19.75      1.36 o
  -2   0   4     2326.21     2234.33     58.93 o
  -1   0   4     1811.26     1835.36     29.36 o
   0   0   4      163.85      126.20      2.46 o
   2   0   4      266.44      230.26      4.59 o
   3   0   4     3056.51     3404.18     62.25 o
   4   0   4      245.05      273.99      4.91 o
   5   0   4      184.41      164.24      2.69 o
   6   0   4        3.14        1.29      1.27 o
   7   0   4        0.01        2.06      1.54 o
   8   0   4        0.33        1.24      1.27 o
  -9   1   4       64.13       65.58      2.58 o
  -8   1   4       30.46       33.42      1.48 o
  -7   1   4      749.82      748.75      8.90 o
  -6   1   4      351.84      339.23      5.05 o
  -5   1   4       40.82       39.27      1.00 o
  -4   1   4      448.45      443.57      7.42 o
  -3   1   4        2.81        1.79      0.85 o
  -2   1   4     1732.83     1797.84     32.51 o
  -1   1   4     9740.32     9608.06     23.83 o
   1   1   4      106.58      112.75      1.37 o
   2   1   4      139.13      138.60      1.63 o
   3   1   4      650.65      684.23      9.97 o
   4   1   4      563.49      604.17      8.15 o
   5   1   4      266.07      264.24      2.78 o
   6   1   4      201.14      205.51      4.70 o
   7   1   4       33.27       43.43      1.04 o
   8   1   4       51.69       53.68      2.08 o
  -9   2   4        1.19        1.87      1.23 o
  -8   2   4        2.61        4.94      1.09 o
  -7   2   4       64.44       65.14      1.30 o
  -6   2   4       17.18       18.86      0.94 o
  -5   2   4       56.10       57.04      1.11 o
  -4   2   4      254.27      257.82      5.45 o
  -3   2   4      235.67      247.91      4.93 o
  -2   2   4      367.02      370.42      5.01 o
  -1   2   4      195.10      171.72      3.33 o
   0   2   4      231.21      268.73      2.35 o
   1   2   4     1559.29     1452.54     10.01 o
   2   2   4      119.17      121.85      1.12 o
   3   2   4       76.68       75.69      0.97 o
   4   2   4       16.68       18.70      0.93 o
   5   2   4       10.52       10.93      0.98 o
   6   2   4        5.06        5.57      0.92 o
   7   2   4       24.61       25.55      1.02 o
   8   2   4       29.93       31.60      1.11 o
  -9   3   4       31.52       28.82      1.62 o
  -8   3   4       34.09       35.93      1.22 o
  -7   3   4       33.44       32.55      1.01 o
  -6   3   4      136.42      135.86      3.72 o
  -5   3   4       48.55       46.77      1.01 o
  -4   3   4      615.90      618.88      6.71 o
  -3   3   4      514.02      506.01      5.98 o
  -2   3   4      159.78      140.79      1.80 o
  -1   3   4     2055.88     2128.32     34.91 o
   0   3   4       51.68       57.51      1.10 o
   1   3   4     3698.29     4110.61     67.98 o
   2   3   4      116.14      114.83      1.16 o
   3   3   4      377.47      411.91      4.28 o
   4   3   4       87.63       95.27      1.10 o
   5   3   4       23.60       23.46      0.86 o
   6   3   4        0.20        1.29      0.78 o
   7   3   4       15.78       13.45      0.94 o
   8   3   4        0.51        2.04      1.02 o
  -8   4   4        2.88        4.16      1.22 o
  -7   4   4        8.87       11.50      1.00 o
  -6   4   4        0.54        1.12      0.94 o
  -5   4   4       63.92       55.13      1.35 o
  -4   4   4      240.19      244.40      4.59 o
  -3   4   4      380.40      453.32      3.94 o
  -2   4   4       26.81       26.75      0.97 o
  -1   4   4        6.56        2.29      0.85 o
   0   4   4      200.94      190.15      1.93 o
   1   4   4       34.84       23.30      0.93 o
   2   4   4      192.51      195.53      1.75 o
   3   4   4       22.26       16.68      0.86 o
   4   4   4      179.77      190.71      2.08 o
   5   4   4      421.35      436.65      4.74 o
   6   4   4       33.54       33.91      0.97 o
   7   4   4        0.68        1.43      0.90 o
   8   4   4        1.69        2.04      1.08 o
  -8   5   4       76.67       72.06      3.59 o
  -7   5   4        3.33        3.90      1.06 o
  -6   5   4      451.77      441.55      8.84 o
  -5   5   4      247.55      239.49      4.18 o
  -4   5   4      470.05      440.90      6.95 o
  -3   5   4      762.05      697.71     10.20 o
  -2   5   4     1135.26     1117.05     21.92 o
  -1   5   4      800.43      701.81     15.71 o
   0   5   4     1282.09     1218.21     24.32 o
   1   5   4       19.69       13.39      0.88 o
   2   5   4      180.88      163.01      2.00 o
   3   5   4      467.39      450.68      4.93 o
   4   5   4      106.94      104.73      1.62 o
   5   5   4      481.77      495.39      2.86 o
   6   5   4      174.50      178.75      2.80 o
   7   5   4       24.28       24.87      1.05 o
  -8   6   4        0.02        0.31      1.24 o
  -7   6   4        0.03        0.38      1.05 o
  -6   6   4        0.29        1.44      1.08 o
  -5   6   4       28.11       40.32      1.14 o
  -4   6   4        0.91        0.68      0.87 o
  -3   6   4       88.40       95.34      1.90 o
  -2   6   4       11.58       16.73      0.96 o
  -1   6   4      482.90      511.17      8.90 o
   0   6   4      189.16      181.19      5.23 o
   1   6   4        4.19        4.95      0.91 o
   2   6   4       61.07       72.21      1.07 o
   3   6   4        0.14        0.87      0.80 o
   4   6   4      188.73      173.03      2.40 o
   5   6   4      285.04      293.89      4.06 o
   6   6   4       23.15       27.04      1.01 o
   7   6   4       24.81       27.48      1.11 o
  -7   7   4       42.64       40.06      1.30 o
  -6   7   4       78.92       85.73      1.40 o
  -5   7   4      459.07      475.32     11.42 o
  -4   7   4       13.01       13.26      0.89 o
  -3   7   4      472.92      476.92      6.52 o
  -2   7   4      774.35      778.59     12.39 o
  -1   7   4       38.34       51.71      1.02 o
   0   7   4      600.12      614.30     15.41 o
   1   7   4      346.21      351.68      8.51 o
   2   7   4       13.00       14.90      0.99 o
   3   7   4      609.45      625.43      7.58 o
   4   7   4        4.77        5.27      0.92 o
   5   7   4      288.31      275.70      5.55 o
   6   7   4        6.80        8.01      1.02 o
   7   7   4       12.91       12.56      1.09 o
  -7   8   4        4.15        3.35      1.28 o
  -6   8   4        2.57        3.23      1.33 o
  -5   8   4       56.27       55.83      1.21 o
  -4   8   4       43.49       44.22      1.09 o
  -3   8   4        0.00        0.74      0.88 o
  -2   8   4       18.47       16.46      0.91 o
  -1   8   4        0.05        2.18      0.97 o
   0   8   4        7.69        5.79      0.77 o
   1   8   4        1.72        2.91      0.97 o
   2   8   4       21.92       17.78      0.95 o
   3   8   4      167.72      163.00      3.37 o
   4   8   4       33.73       33.90      1.04 o
   5   8   4       38.67       40.13      1.30 o
   6   8   4       22.19       21.55      1.25 o
  -6   9   4        0.12        0.01      1.41 o
  -5   9   4        0.76        2.53      1.04 o
  -4   9   4       43.38       43.79      1.57 o
  -3   9   4       59.60       60.40      1.12 o
  -2   9   4       41.57       38.27      1.09 o
  -1   9   4       83.95       92.66      1.96 o
   0   9   4        5.33        6.17      0.92 o
   1   9   4       25.69       24.34      1.02 o
   2   9   4        2.10        2.10      1.02 o
   3   9   4        0.72        1.68      0.99 o
   4   9   4       10.40       10.97      1.02 o
   5   9   4        6.90        8.49      1.17 o
  -5  10   4        0.05        0.75      1.26 o
  -4  10   4       49.32       51.81      1.79 o
  -3  10   4        0.21        1.02      1.18 o
  -2  10   4      108.73      108.80      2.75 o
  -1  10   4       79.02       76.12      2.28 o
   0  10   4        2.24        4.08      0.99 o
   1  10   4        6.07        8.72      0.92 o
   2  10   4        0.22        2.13      1.01 o
   3  10   4       28.59       25.16      1.12 o
   4  10   4        7.59        9.73      1.20 o
  -4  11   4       29.86       27.63      1.29 o
  -3  11   4       66.18       60.28      1.44 o
  -2  11   4       29.53       24.29      1.15 o
  -1  11   4       10.88        8.45      1.16 o
   0  11   4      202.37      195.34      5.30 o
   1  11   4       55.15       66.06      1.90 o
   2  11   4      142.59      162.97      4.86 o
   3  11   4       32.78       35.25      1.22 o
  -2  12   4        1.03        1.61      1.38 o
  -1  12   4        2.76        3.90      1.21 o
   0  12   4        0.01        0.85      1.11 o
   1  12   4        3.75        4.21      1.03 o
  -9   1   5       45.99       47.51      1.41 o
  -8   1   5       78.45       78.86      1.29 o
  -7   1   5      257.50      250.09      6.00 o
  -6   1   5      287.40      289.44      6.32 o
  -5   1   5       60.42       52.73      1.11 o
  -4   1   5       11.24       23.25      0.90 o
  -3   1   5      659.84      663.42     13.58 o
  -2   1   5     1167.90     1358.39     25.25 o
  -1   1   5      270.24      284.10      4.77 o
   0   1   5       21.46       23.85      1.11 o
   1   1   5     2669.20     2564.77     17.28 o
   2   1   5      407.95      407.55      3.42 o
   3   1   5     2037.90     2022.80     25.96 o
   4   1   5      135.63      131.96      2.03 o
   5   1   5      431.33      435.94      4.26 o
   6   1   5        1.81        2.30      0.80 o
   7   1   5       34.37       44.00      1.11 o
   8   1   5       11.65       13.43      1.20 o
  -9   2   5       38.79       39.02      1.58 o
  -8   2   5       53.29       55.34      1.60 o
  -7   2   5      191.34      199.32      5.35 o
  -6   2   5     1002.15     1027.66     15.14 o
  -5   2   5       38.39       33.64      1.01 o
  -4   2   5      109.48      152.00      3.17 o
  -3   2   5        5.18        7.69      0.98 o
  -2   2   5      331.93      384.53      7.10 o
  -1   2   5        4.01        6.27      1.01 o
   0   2   5     3272.36     3208.04     47.24 o
   1   2   5      113.59      127.78      1.51 o
   2   2   5      432.86      413.20      3.57 o
   3   2   5     1078.83     1138.08     11.24 o
   4   2   5        1.24        1.77      0.76 o
   5   2   5        1.64        2.90      0.80 o
   6   2   5        3.05        2.62      0.89 o
   7   2   5        1.26        1.74      0.95 o
   8   2   5        0.87        2.20      1.07 o
  -9   3   5       98.16       95.64      7.13 o
  -8   3   5       97.05       96.80      2.93 o
  -7   3   5      218.87      235.05      5.39 o
  -6   3   5      247.44      263.39      6.06 o
  -5   3   5      357.11      366.13      5.62 o
  -4   3   5      851.76      848.78     14.26 o
  -3   3   5     1517.25     1516.90     24.20 o
  -2   3   5       50.02       28.00      1.08 o
  -1   3   5     3181.78     3086.72     74.55 o
   0   3   5       26.93       17.92      1.00 o
   1   3   5       32.64       17.66      0.89 o
   2   3   5     2693.83     2618.24     17.57 o
   3   3   5     1261.21     1263.28     16.19 o
   4   3   5      370.11      349.40      4.94 o
   5   3   5      692.46      691.62      7.90 o
   6   3   5      136.82      145.72      1.96 o
   7   3   5      126.39      133.19      2.42 o
   8   3   5       44.97       42.38      1.81 o
  -8   4   5       15.27       12.79      1.14 o
  -7   4   5        1.04        1.04      1.25 o
  -6   4   5       73.41       77.56      1.76 o
  -5   4   5        8.96        7.73      0.98 o
  -4   4   5        0.01        0.95      0.92 o
  -3   4   5      143.43      148.08      3.32 o
  -2   4   5       21.16       24.96      1.00 o
  -1   4   5        5.33       10.02      0.97 o
   0   4   5      714.27      734.99      7.38 o
   1   4   5      579.66      615.76      9.23 o
   2   4   5        7.47        5.44      0.87 o
   3   4   5      116.63      116.97      1.51 o
   4   4   5      488.85      487.25      4.31 o
   5   4   5       40.38       44.29      0.89 o
   6   4   5       12.58       13.59      0.89 o
   7   4   5       59.46       59.14      1.42 o
  -8   5   5       28.85       26.94      1.26 o
  -7   5   5       26.51       24.41      1.18 o
  -6   5   5       16.56       19.64      1.12 o
  -5   5   5      352.79      341.94      3.98 o
  -4   5   5       10.60       10.32      0.96 o
  -3   5   5      353.55      355.62      3.58 o
  -2   5   5      183.35      191.53      1.83 o
  -1   5   5     1286.71     1293.74     27.80 o
   0   5   5        8.97       12.37      0.92 o
   1   5   5      152.87      206.37      3.57 o
   2   5   5       35.84       36.62      0.95 o
   3   5   5      433.97      398.50      4.49 o
   4   5   5        7.06       10.95      0.83 o
   5   5   5      354.36      361.08      6.31 o
   6   5   5        1.87        2.56      1.00 o
   7   5   5       48.37       44.66      1.94 o
  -8   6   5        1.03        1.45      1.13 o
  -7   6   5       12.34        9.46      1.12 o
  -6   6   5        8.09        6.74      1.22 o
  -5   6   5       16.14       14.55      0.93 o
  -4   6   5      243.46      240.84      3.82 o
  -3   6   5       32.74       30.92      0.93 o
  -2   6   5       40.10       41.85      1.15 o
  -1   6   5      129.25      123.49      2.37 o
   0   6   5       11.58       14.16      0.91 o
   1   6   5       55.67       48.51      0.96 o
   2   6   5      136.81      143.04      1.58 o
   3   6   5       57.52       58.61      1.18 o
   4   6   5       17.72       19.10      0.91 o
   5   6   5       60.31       62.64      1.10 o
   6   6   5        0.13        0.87      1.03 o
   7   6   5       25.99       22.64      1.13 o
  -7   7   5        2.91        4.62      1.20 o
  -6   7   5        6.93        8.43      1.23 o
  -5   7   5       13.84       11.35      1.00 o
  -4   7   5      637.68      613.67      9.12 o
  -3   7   5      494.59      455.32     13.06 o
  -2   7   5      184.19      177.60      6.98 o
  -1   7   5      380.14      366.88     10.37 o
   0   7   5      282.98      270.70      8.08 o
   1   7   5      102.25       90.36      2.59 o
   2   7   5        6.22        4.91      0.84 o
   3   7   5       12.14       13.58      0.96 o
   4   7   5       20.99       21.50      1.05 o
   5   7   5       12.58       15.68      0.94 o
   6   7   5       63.56       63.99      2.38 o
  -7   8   5        1.53        2.31      1.28 o
  -6   8   5       35.49       33.12      1.20 o
  -5   8   5       13.05       13.88      0.99 o
  -4   8   5      249.77      241.91      3.56 o
  -3   8   5        6.35        8.17      0.93 o
  -2   8   5       87.58       89.12      2.17 o
  -1   8   5       72.91       82.92      1.96 o
   0   8   5       64.83       78.68      1.60 o
   1   8   5       37.11       38.83      1.05 o
   2   8   5        0.05        0.66      0.87 o
   3   8   5       24.77       24.18      1.02 o
   4   8   5       20.14       17.01      1.04 o
   5   8   5       23.19       21.49      1.15 o
   6   8   5        8.22        8.55      1.22 o
  -6   9   5       57.75       60.08      1.89 o
  -5   9   5      146.95      153.47      3.25 o
  -4   9   5       13.92       13.25      1.02 o
  -3   9   5      300.46      305.50      7.09 o
  -2   9   5      287.91      284.09      7.49 o
  -1   9   5        4.10        4.28      1.09 o
   0   9   5      944.34      944.74     18.24 o
   1   9   5      147.33      154.95      4.72 o
   2   9   5       66.03       74.66      1.13 o
   3   9   5      118.70      120.53      1.58 o
   4   9   5       29.35       34.75      1.10 o
   5   9   5       68.25       67.09      1.96 o
  -5  10   5        3.94        4.25      1.26 o
  -4  10   5       13.47       17.91      1.23 o
  -3  10   5        0.23        1.23      1.15 o
  -2  10   5       12.34       15.45      1.34 o
  -1  10   5       68.63       63.25      2.11 o
   0  10   5       39.52       39.43      1.49 o
   1  10   5        0.15        1.35      1.03 o
   2  10   5        0.01        0.21      0.91 o
   3  10   5        3.07        3.41      1.08 o
   4  10   5        2.00        2.20      1.13 o
  -4  11   5        0.06        2.40      1.36 o
  -3  11   5        0.30        1.24      1.32 o
  -2  11   5       34.33       29.91      1.21 o
  -1  11   5        1.13        2.98      1.12 o
   0  11   5       25.76       19.86      1.27 o
   1  11   5       12.32       10.12      1.18 o
   2  11   5        5.15        4.25      1.08 o
   3  11   5        0.41        0.35      1.14 o
  -2  12   5        4.76        5.74      1.51 o
  -1  12   5       14.86       13.83      1.40 o
   0  12   5        0.67        2.40      1.25 o
   1  12   5        3.96        3.22      1.29 o
  -9   0   6       37.42       34.33      1.75 o
  -8   0   6      157.79      143.42      8.90 o
  -7   0   6        0.03        1.97      1.45 o
  -6   0   6     2892.68     2747.31     93.88 o
  -5   0   6        4.03        1.69      1.42 o
  -4   0   6       22.01        6.51      1.19 o
  -3   0   6      803.56      750.56     26.35 o
  -2   0   6       67.95       34.85      1.64 o
  -1   0   6      180.23      138.64      2.13 o
   0   0   6     2534.37     2209.24     24.77 o
   1   0   6       57.34       31.31      9.11 o
   2   0   6      209.62      289.35      3.25 o
   3   0   6      269.01      334.50      6.46 o
   4   0   6        1.05        0.92      1.34 o
   5   0   6      113.36      100.78      1.66 o
   6   0   6       71.98       62.51      1.38 o
   7   0   6       68.93       74.49      2.42 o
   8   0   6       38.16       35.91      3.56 o
  -9   1   6       86.90       93.08      3.47 o
  -8   1   6       67.86       71.97      1.62 o
  -7   1   6       79.45       84.64      2.16 o
  -6   1   6      824.98      830.97     18.10 o
  -5   1   6        0.28        0.78      0.82 o
  -4   1   6       67.62       48.33      1.13 o
  -3   1   6     2470.80     2490.84     44.26 o
  -2   1   6      227.17      205.18      4.60 o
  -1   1   6     2126.22     2027.10     25.77 o
   0   1   6       78.53       89.34      1.19 o
   1   1   6      672.04      625.67      5.98 o
   2   1   6     3985.14     3875.53     40.14 o
   3   1   6      454.24      446.21      7.22 o
   4   1   6       58.82       56.09      0.90 o
   5   1   6      457.50      462.30      6.19 o
   6   1   6       42.44       35.29      1.00 o
   7   1   6      184.81      196.40      3.61 o
   8   1   6       78.68       80.90      1.96 o
  -9   2   6        6.73        5.45      1.29 o
  -8   2   6        7.30        6.34      1.05 o
  -7   2   6       18.45       17.69      1.04 o
  -6   2   6       49.46       45.63      1.15 o
  -5   2   6       36.94       38.00      1.09 o
  -4   2   6       16.75       21.21      1.13 o
  -3   2   6     1404.92     1561.21     37.14 o
  -2   2   6        4.10        2.44      0.99 o
  -1   2   6       63.16       75.56      1.18 o
   0   2   6       62.04       93.55      1.45 o
   1   2   6      309.34      331.63      2.05 o
   2   2   6     3129.85     3031.92     17.90 o
   3   2   6     1130.00     1160.48      6.02 o
   4   2   6       70.18       65.56      0.95 o
   5   2   6       16.59       20.93      0.90 o
   6   2   6       19.20       20.80      1.00 o
   7   2   6        2.56        4.40      0.98 o
   8   2   6        0.03        0.51      1.13 o
  -9   3   6        2.32        4.08      2.62 o
  -8   3   6        2.17        2.69      1.09 o
  -7   3   6      125.21      117.82      3.42 o
  -6   3   6       48.92       53.24      2.12 o
  -5   3   6       75.46       76.51      1.74 o
  -4   3   6       22.16       22.98      0.95 o
  -3   3   6       72.85       76.90      1.27 o
  -2   3   6     3443.95     3781.01     75.61 o
  -1   3   6     1536.21     1551.30     33.00 o
   0   3   6      310.94      311.19      4.51 o
   1   3   6      351.46      389.21      4.34 o
   2   3   6       78.18       75.46      1.25 o
   3   3   6      416.41      418.84      1.87 o
   4   3   6      201.11      204.65      1.58 o
   5   3   6        7.30        6.64      0.84 o
   6   3   6        5.68        7.29      0.93 o
   7   3   6        0.53        1.87      1.09 o
  -8   4   6       31.70       30.57      1.47 o
  -7   4   6       54.42       52.96      1.12 o
  -6   4   6       42.64       40.84      1.43 o
  -5   4   6       59.92       48.72      1.73 o
  -4   4   6       12.41        6.56      0.89 o
  -3   4   6       20.76       23.47      0.96 o
  -2   4   6      207.50      224.86      2.64 o
  -1   4   6      178.24      220.41      3.87 o
   0   4   6      217.32      215.86      5.11 o
   1   4   6      108.32      105.05      2.11 o
   2   4   6      467.63      502.04      5.22 o
   3   4   6       14.58       13.07      0.86 o
   4   4   6      162.36      154.56      2.11 o
   5   4   6        1.84        3.10      0.79 o
   6   4   6       12.57       15.04      1.00 o
   7   4   6       18.93       18.10      1.07 o
  -8   5   6        1.56        2.58      1.16 o
  -7   5   6      243.98      238.55      9.19 o
  -6   5   6       28.98       26.84      1.17 o
  -5   5   6      213.16      188.13      5.48 o
  -4   5   6      624.92      620.25      7.68 o
  -3   5   6      648.99      611.97     11.87 o
  -2   5   6       41.31       20.56      1.12 o
  -1   5   6     2804.52     2863.02    101.88 o
   0   5   6        0.73        7.99      0.92 o
   1   5   6      512.61      465.59      6.73 o
   2   5   6      286.70      265.69      4.65 o
   3   5   6      584.45      571.50      6.23 o
   4   5   6       54.93       56.72      1.08 o
   5   5   6        8.23       10.06      0.86 o
   6   5   6      144.40      157.92      2.76 o
   7   5   6       95.45       91.27      2.21 o
  -8   6   6        2.48        4.91      1.48 o
  -7   6   6       16.02       14.95      1.37 o
  -6   6   6       35.56       35.00      1.28 o
  -5   6   6        0.35        1.69      1.02 o
  -4   6   6      685.76      685.84      8.16 o
  -3   6   6        4.19        7.03      1.23 o
  -2   6   6      291.94      268.51      8.17 o
  -1   6   6       93.48       89.62      2.24 o
   0   6   6      218.34      239.20      2.52 o
   1   6   6       26.24       23.62      0.92 o
   2   6   6      158.63      154.40      2.35 o
   3   6   6      102.46       95.66      1.52 o
   4   6   6      178.54      168.89      3.14 o
   5   6   6       41.67       43.49      1.12 o
   6   6   6       97.00       84.88      1.85 o
   7   6   6        0.77        1.41      1.10 o
  -7   7   6       73.66       70.27      2.32 o
  -6   7   6        1.15        3.65      1.14 o
  -5   7   6      163.25      161.60      1.95 o
  -4   7   6        6.60        8.88      0.95 o
  -3   7   6      623.37      652.41     15.70 o
  -2   7   6      167.71      171.17      1.44 o
  -1   7   6      441.87      449.27      9.47 o
   0   7   6      266.21      260.21      3.40 o
   1   7   6      112.63      117.53      1.61 o
   2   7   6       46.59       47.08      1.04 o
   3   7   6      312.96      308.59      2.85 o
   4   7   6       22.50       23.57      1.02 o
   5   7   6       72.20       72.47      1.07 o
   6   7   6        0.79        0.51      1.01 o
  -7   8   6       15.45       18.63      1.64 o
  -6   8   6       33.09       28.32      1.26 o
  -5   8   6        2.13        4.58      1.12 o
  -4   8   6       19.28       22.56      1.12 o
  -3   8   6       26.45       26.52      1.11 o
  -2   8   6       63.96       62.00      1.19 o
  -1   8   6      369.43      371.33      9.79 o
   0   8   6      147.37      147.34      3.53 o
   1   8   6       26.73       26.78      0.88 o
   2   8   6       20.70       23.17      1.07 o
   3   8   6       20.51       20.81      1.01 o
   4   8   6       62.87       58.56      1.62 o
   5   8   6        3.78        4.94      1.09 o
   6   8   6        0.73       -0.76      1.23 o
  -6   9   6        2.89        3.24      1.34 o
  -5   9   6        0.01        0.68      1.04 o
  -4   9   6       30.49       25.54      1.83 o
  -3   9   6        0.83        1.08      1.14 o
  -2   9   6        3.83        5.26      1.10 o
  -1   9   6       20.46       20.46      1.07 o
   0   9   6        4.10       11.97      1.07 o
   1   9   6        0.26        1.17      0.95 o
   2   9   6        0.01        1.55      0.99 o
   3   9   6        6.39        9.05      1.04 o
   4   9   6       79.00       75.42      1.63 o
   5   9   6       47.00       40.28      1.11 o
  -5  10   6        0.36       -0.94      1.17 o
  -4  10   6        1.90        3.79      1.21 o
  -3  10   6       53.62       49.41      2.02 o
  -2  10   6        0.10        0.93      1.20 o
  -1  10   6        1.50        3.84      1.21 o
   0  10   6        6.10        8.65      1.06 o
   1  10   6       63.29       61.78      2.14 o
   2  10   6       17.03       19.21      1.14 o
   3  10   6       34.43       32.59      1.40 o
   4  10   6       14.55       17.21      1.08 o
  -4  11   6        5.78        5.22      1.23 o
  -3  11   6       70.22       69.00      3.38 o
  -2  11   6        0.03        0.94      1.14 o
  -1  11   6        3.39        3.72      1.20 o
   0  11   6       79.03       72.86      2.83 o
   1  11   6       40.89       43.84      1.34 o
   2  11   6       30.16       33.99      1.29 o
   3  11   6       64.07       70.43      2.02 o
  -1  12   6        0.30       -0.09      1.15 o
   0  12   6        8.35       10.81      1.34 o
  -9   1   7        3.40        4.67      1.31 o
  -8   1   7        1.71        1.55      1.01 o
  -7   1   7       80.80       77.09      1.34 o
  -6   1   7      765.20      755.61     13.79 o
  -5   1   7        2.09        1.48      0.91 o
  -4   1   7       59.72       52.92      1.40 o
  -3   1   7      100.42       95.10      2.15 o
  -2   1   7     1526.73     1798.05     28.38 o
  -1   1   7       18.74       10.88      0.95 o
   0   1   7      160.17      189.68      1.35 o
   1   1   7       13.25       13.65      0.88 o
   2   1   7      459.69      448.80      3.16 o
   3   1   7       96.42       84.57      0.99 o
   4   1   7      583.71      586.38      6.02 o
   5   1   7      336.70      334.57      2.49 o
   6   1   7        2.00        1.14      0.90 o
   7   1   7       70.03       70.58      1.90 o
   8   1   7        4.68        7.57      1.50 o
  -9   2   7       70.25       67.01      2.33 o
  -8   2   7      130.81      132.67      4.89 o
  -7   2   7      466.78      459.56     12.32 o
  -6   2   7      652.05      660.01     11.41 o
  -5   2   7       16.68       16.09      0.98 o
  -4   2   7        0.49        2.03      0.91 o
  -3   2   7      314.07      284.06      6.92 o
  -2   2   7      849.76      810.49     15.78 o
  -1   2   7     1180.36     1107.86     16.71 o
   0   2   7      200.17      189.48      2.87 o
   1   2   7        6.88        3.81      0.88 o
   2   2   7      311.67      276.82      3.08 o
   3   2   7      844.73      808.91      5.05 o
   4   2   7       17.58       18.12      0.82 o
   5   2   7      135.28      122.82      2.11 o
   6   2   7       17.04       15.85      0.88 o
   7   2   7       12.18       14.91      0.97 o
  -8   3   7        0.14        1.63      1.25 o
  -7   3   7      395.90      419.89     11.45 o
  -6   3   7       51.23       59.58      1.15 o
  -5   3   7      111.72      119.85      1.81 o
  -4   3   7       50.01       57.13      1.46 o
  -3   3   7      571.47      650.29     10.08 o
  -2   3   7        5.99        8.33      1.02 o
  -1   3   7     2290.37     2345.34     40.82 o
   0   3   7      126.65      164.70      2.38 o
   1   3   7      667.98      666.83      5.03 o
   2   3   7      320.43      307.99      2.33 o
   3   3   7      157.35      170.87      1.82 o
   4   3   7      261.73      273.34      3.62 o
   5   3   7      127.89      133.04      1.64 o
   6   3   7      107.77      128.15      1.74 o
   7   3   7       78.88       74.65      1.96 o
  -8   4   7       20.22       26.74      1.28 o
  -7   4   7      160.70      170.11      3.54 o
  -6   4   7        0.31        1.35      1.06 o
  -5   4   7        0.48        1.36      1.14 o
  -4   4   7      144.85      149.21      2.55 o
  -3   4   7      246.87      268.07      4.11 o
  -2   4   7      573.07      609.85     14.13 o
  -1   4   7      404.08      418.21      8.63 o
   0   4   7      909.44      937.26     12.08 o
   1   4   7      118.40      128.73      1.19 o
   2   4   7       41.03       48.13      1.03 o
   3   4   7     2138.37     2143.89     16.75 o
   4   4   7      157.23      163.27      1.80 o
   5   4   7       20.50       17.71      0.90 o
   6   4   7       59.49       62.41      1.29 o
   7   4   7        1.08        3.36      1.04 o
  -8   5   7       30.18       26.88      1.34 o
  -7   5   7       10.37       10.81      1.36 o
  -6   5   7        4.93        5.35      0.94 o
  -5   5   7        7.13        4.54      1.06 o
  -4   5   7       19.48       22.38      1.08 o
  -3   5   7      517.02      517.31      8.24 o
  -2   5   7      373.64      391.94      7.92 o
  -1   5   7        1.02        2.36      0.90 o
   0   5   7       10.08        8.80      0.97 o
   1   5   7       38.48       33.47      0.87 o
   2   5   7       26.75       20.56      0.80 o
   3   5   7       69.15       65.01      0.94 o
   4   5   7        0.27        1.56      0.82 o
   5   5   7       10.80       11.70      0.86 o
   6   5   7       19.51       17.47      0.97 o
   7   5   7        5.46        5.98      0.93 o
  -8   6   7        8.41        8.91      1.52 o
  -7   6   7        0.73        2.18      1.25 o
  -6   6   7        1.68        3.72      1.15 o
  -5   6   7       14.68       11.40      1.06 o
  -4   6   7       30.33       27.72      1.10 o
  -3   6   7      560.06      578.15     11.25 o
  -2   6   7       53.74       58.31      1.47 o
  -1   6   7       11.55       14.47      1.02 o
   0   6   7        5.69        7.04      0.94 o
   1   6   7       71.93       67.25      1.10 o
   2   6   7       38.83       40.87      0.99 o
   3   6   7        0.04        2.19      0.93 o
   4   6   7      164.32      153.80      1.95 o
   5   6   7       71.65       74.22      1.10 o
   6   6   7        9.97        6.94      0.99 o
  -7   7   7        7.42        4.86      1.31 o
  -6   7   7       33.88       28.90      1.21 o
  -5   7   7       53.60       37.61      1.51 o
  -4   7   7       67.63       61.98      1.25 o
  -3   7   7      188.80      207.40      6.26 o
  -2   7   7      287.42      286.22      9.90 o
  -1   7   7     1508.46     1486.57     40.54 o
   0   7   7      179.72      190.31      6.52 o
   1   7   7       83.26       70.60      2.32 o
   2   7   7        0.79        0.50      0.87 o
   3   7   7        0.36       -0.06      1.01 o
   4   7   7       54.66       55.01      1.33 o
   5   7   7       32.68       35.34      0.95 o
   6   7   7       13.03       13.30      1.03 o
  -6   8   7       26.32       25.00      2.06 o
  -5   8   7        1.29        1.13      1.02 o
  -4   8   7      230.29      225.90      3.51 o
  -3   8   7      218.85      212.14      6.32 o
  -2   8   7      101.96      102.98      4.37 o
  -1   8   7      230.57      233.93      6.05 o
   0   8   7        0.45        0.58      1.04 o
   1   8   7      110.15      115.38      2.22 o
   2   8   7       30.91       32.38      1.13 o
   3   8   7       34.56       36.00      1.03 o
   4   8   7       23.34       25.13      1.07 o
   5   8   7       39.92       42.48      1.11 o
  -6   9   7        3.05        5.36      1.40 o
  -5   9   7       42.16       43.13      1.27 o
  -4   9   7       33.13       36.50      1.40 o
  -3   9   7       62.12       66.70      1.19 o
  -2   9   7       35.61       33.39      1.21 o
  -1   9   7      191.94      186.99      6.18 o
   0   9   7       18.28       20.00      1.20 o
   1   9   7      168.07      164.12      3.69 o
   2   9   7       17.96       21.79      1.06 o
   3   9   7       44.47       50.36      1.99 o
   4   9   7        4.43        5.60      1.22 o
   5   9   7       75.77       73.95      2.25 o
  -5  10   7       75.96       69.17      1.83 o
  -4  10   7       28.67       32.23      1.18 o
  -3  10   7       28.37       30.41      1.33 o
  -2  10   7       18.27       18.85      1.35 o
  -1  10   7      126.08      113.42      1.40 o
   0  10   7       69.50       69.54      1.63 o
   1  10   7      259.05      241.32      6.26 o
   2  10   7        5.34        5.38      1.02 o
   3  10   7       10.44       11.39      1.08 o
   4  10   7        2.14        1.05      1.11 o
  -3  11   7        2.68        2.53      1.19 o
  -2  11   7        8.17        9.41      1.24 o
  -1  11   7        6.93        7.36      1.44 o
   0  11   7       35.99       36.68      1.26 o
   1  11   7       31.31       25.37      1.27 o
   2  11   7        0.02        0.06      1.11 o
  -9   0   8       56.50       55.36      4.10 o
  -8   0   8       71.00       74.17      1.98 o
  -7   0   8      953.19      933.23     33.38 o
  -6   0   8       97.10       90.58      2.43 o
  -5   0   8     2444.55     2283.93     78.21 o
  -4   0   8      249.92      218.81      7.36 o
  -3   0   8     1023.38      943.30     25.55 o
  -2   0   8     2673.11     2719.37     68.76 o
  -1   0   8      819.62      683.31      8.23 o
   0   0   8       22.39       40.03      1.40 o
   1   0   8        1.29        5.48      1.23 o
   2   0   8      357.56      289.34      3.37 o
   3   0   8     1188.15     1197.20     15.48 o
   4   0   8       30.61       19.23      1.18 o
   5   0   8      246.01      212.15      3.81 o
   6   0   8      141.30      141.26      4.26 o
   7   0   8        0.70        2.49      1.49 o
  -9   1   8       13.55       14.92      1.32 o
  -8   1   8       13.26       14.06      1.15 o
  -7   1   8       30.70       32.72      1.18 o
  -6   1   8        2.31        1.30      1.11 o
  -5   1   8       28.79       32.73      1.21 o
  -4   1   8      409.08      415.49      6.39 o
  -3   1   8      818.74      826.70     19.73 o
  -2   1   8      486.04      590.46      8.79 o
  -1   1   8      479.72      480.45      3.86 o
   0   1   8        8.35        3.47      0.81 o
   1   1   8      447.95      462.66      2.52 o
   2   1   8        1.45        2.52      0.84 o
   3   1   8      137.84      146.22      1.66 o
   4   1   8       19.49       24.44      0.89 o
   5   1   8       36.46       43.16      0.88 o
   6   1   8       43.47       54.79      1.03 o
   7   1   8       40.74       38.66      1.41 o
  -9   2   8        0.26        1.09      1.18 o
  -8   2   8       39.07       38.95      1.39 o
  -7   2   8      147.21      142.48      3.32 o
  -6   2   8      187.87      180.71      3.97 o
  -5   2   8      292.52      317.35      6.59 o
  -4   2   8        1.51        3.97      1.03 o
  -3   2   8      687.97      690.97     12.86 o
  -2   2   8      293.30      306.90      4.78 o
  -1   2   8     1652.53     1764.77     24.89 o
   0   2   8       17.81       30.85      1.09 o
   1   2   8       26.39       21.35      0.83 o
   2   2   8       67.43       65.94      0.95 o
   3   2   8      892.44      918.15      6.52 o
   4   2   8       12.65       11.19      0.88 o
   5   2   8       54.29       58.29      1.21 o
   6   2   8       54.12       63.48      1.12 o
   7   2   8       16.53       19.13      1.17 o
  -8   3   8       19.88       22.82      1.26 o
  -7   3   8        1.68        3.23      1.08 o
  -6   3   8      237.51      228.21      3.92 o
  -5   3   8        0.05        2.42      1.11 o
  -4   3   8       30.47       26.91      1.07 o
  -3   3   8       53.79       55.05      1.19 o
  -2   3   8       94.85       98.87      1.39 o
  -1   3   8      131.45      135.69      2.08 o
   0   3   8      856.99      863.97     13.30 o
   1   3   8      199.93      208.34      1.82 o
   2   3   8      266.30      296.56      1.82 o
   3   3   8      363.91      348.27      3.72 o
   4   3   8      982.47      972.10      8.63 o
   5   3   8      274.81      284.88      2.73 o
   6   3   8       10.41       13.80      0.92 o
   7   3   8        8.61        7.70      0.97 o
  -8   4   8        4.71        5.21      1.21 o
  -7   4   8       35.99       36.87      1.23 o
  -6   4   8      271.23      263.78      5.43 o
  -5   4   8       52.79       53.97      1.41 o
  -4   4   8       53.09       50.52      1.36 o
  -3   4   8      600.40      595.81     10.71 o
  -2   4   8       87.58       88.16      1.25 o
  -1   4   8      145.78      135.15      3.86 o
   0   4   8      263.66      299.09      6.52 o
   1   4   8       36.91       37.55      0.99 o
   2   4   8       48.72       50.83      1.22 o
   3   4   8      373.15      381.77      3.75 o
   4   4   8       14.29       13.58      0.94 o
   5   4   8      328.42      337.55      4.18 o
   6   4   8       58.41       56.28      1.07 o
   7   4   8       17.81       16.80      1.09 o
  -8   5   8        0.05       -0.02      1.17 o
  -7   5   8       40.14       39.91      1.30 o
  -6   5   8      100.27       92.91      2.73 o
  -5   5   8      134.12      135.52      3.12 o
  -4   5   8       40.72       46.23      1.08 o
  -3   5   8      122.12      127.01      1.60 o
  -2   5   8      287.80      270.97      9.49 o
  -1   5   8      607.41      621.93     12.26 o
   0   5   8        1.07        3.51      0.81 o
   1   5   8      307.07      304.36      4.81 o
   2   5   8      120.66      124.82      2.49 o
   3   5   8       17.55       17.04      0.91 o
   4   5   8       13.31       15.78      0.96 o
   5   5   8       36.14       39.43      1.06 o
   6   5   8       53.65       60.02      1.16 o
   7   5   8        0.13        1.18      3.87 o
  -7   6   8      118.26      126.60      5.01 o
  -6   6   8       78.14       82.55      2.63 o
  -5   6   8        0.26        0.48      1.13 o
  -4   6   8      218.48      194.15      2.50 o
  -3   6   8      490.44      501.01      9.25 o
  -2   6   8      214.34      217.21      6.81 o
  -1   6   8      590.06      595.09     12.34 o
   0   6   8      711.71      732.79     11.03 o
   1   6   8      219.96      212.38      3.04 o
   2   6   8       91.06       89.95      2.04 o
   3   6   8      392.57      381.71      5.18 o
   4   6   8       61.92       60.55      1.08 o
   5   6   8      151.36      151.59      2.95 o
   6   6   8       13.68       14.48      1.07 o
  -7   7   8       12.15       14.12      1.37 o
  -6   7   8        1.60        1.81      1.16 o
  -5   7   8        1.22        2.74      1.18 o
  -4   7   8      156.15      155.91      2.54 o
  -3   7   8       15.50       17.14      1.13 o
  -2   7   8      202.56      202.97      3.97 o
  -1   7   8        0.01        0.69      0.98 o
   0   7   8        1.10        0.92      1.18 o
   1   7   8      243.57      226.98      4.12 o
   2   7   8       81.77       78.91      0.97 o
   3   7   8        0.03        0.12      0.93 o
   4   7   8        8.17        9.43      0.95 o
   5   7   8        6.10        4.75      0.98 o
   6   7   8        6.85        6.17      1.23 o
  -6   8   8       50.32       44.72      1.33 o
  -5   8   8       16.29       18.57      1.28 o
  -4   8   8       18.20       18.27      1.23 o
  -3   8   8        2.46        4.35      1.36 o
  -2   8   8      178.77      178.18      2.33 o
  -1   8   8       10.16       10.19      1.02 o
   0   8   8       16.82       15.94      1.02 o
   1   8   8      241.95      220.82      2.81 o
   2   8   8        6.83        8.46      0.97 o
   3   8   8       13.27       13.76      1.01 o
   4   8   8        0.70        1.34      1.04 o
   5   8   8       19.79       18.41      1.10 o
  -6   9   8        1.63        0.55      1.48 o
  -5   9   8        1.02        0.54      1.07 o
  -4   9   8        2.84        3.82      1.14 o
  -3   9   8       16.91       14.55      1.14 o
  -2   9   8        5.66        4.20      1.07 o
  -1   9   8       60.24       61.34      1.87 o
   0   9   8       62.53       72.56      1.74 o
   1   9   8       20.30       19.19      1.07 o
   2   9   8        2.25        3.40      0.93 o
   3   9   8        5.72        4.39      1.04 o
   4   9   8        0.69        1.82      1.04 o
  -5  10   8       10.09       12.50      1.35 o
  -4  10   8       34.82       33.52      1.67 o
  -3  10   8        0.27        0.39      1.18 o
  -2  10   8        0.10       -0.04      1.50 o
  -1  10   8      132.87      124.92      2.67 o
   0  10   8        0.03       -0.36      1.23 o
   1  10   8      132.90      151.81      4.22 o
   2  10   8        6.09        5.95      1.08 o
   3  10   8       12.16       11.04      1.07 o
  -3  11   8        9.36        9.79      1.29 o
  -2  11   8        1.85        1.38      1.43 o
  -1  11   8        5.17        3.43      1.26 o
   0  11   8        0.60        0.64      1.17 o
   1  11   8       21.32       16.71      1.23 o
   2  11   8        0.02        1.54      1.30 o
  -9   1   9        0.11        0.20      1.23 o
  -8   1   9        0.02        0.62      1.11 o
  -7   1   9       15.38       14.04      1.13 o
  -6   1   9        8.21        7.04      1.17 o
  -5   1   9      117.96      134.31      2.38 o
  -4   1   9      555.91      528.23      8.59 o
  -3   1   9       28.80       17.13      0.99 o
  -2   1   9       58.33       45.43      1.08 o
  -1   1   9     1029.61     1061.66     10.99 o
   0   1   9      494.79      530.34      5.29 o
   1   1   9       88.17      110.58      1.06 o
   2   1   9      170.44      159.84      1.67 o
   3   1   9       88.24      100.83      1.10 o
   4   1   9      403.17      389.82      2.79 o
   5   1   9       19.28       17.94      0.84 o
   6   1   9        7.57        6.65      0.91 o
   7   1   9       17.94       17.65      1.02 o
  -8   2   9       31.91       30.18      1.75 o
  -7   2   9      267.47      284.45      5.64 o
  -6   2   9      107.32      105.11      1.80 o
  -5   2   9     1918.99     1856.04     34.75 o
  -4   2   9      426.25      408.85      8.16 o
  -3   2   9      994.00      989.92     20.61 o
  -2   2   9       49.11       49.66      1.11 o
  -1   2   9        2.25        2.36      0.94 o
   0   2   9       34.96       25.10      0.92 o
   1   2   9      844.77      756.87      5.50 o
   2   2   9      836.11      803.96      6.55 o
   3   2   9      543.34      523.10      4.50 o
   4   2   9       11.33       14.56      0.86 o
   5   2   9      432.80      421.37      5.52 o
   6   2   9       27.25       29.58      1.07 o
   7   2   9       28.88       31.18      1.23 o
  -8   3   9       15.86       14.84      1.39 o
  -7   3   9        5.08        6.73      1.27 o
  -6   3   9      275.70      257.73      6.17 o
  -5   3   9       63.95       65.29      1.16 o
  -4   3   9       90.64      102.41      1.36 o
  -3   3   9        4.58        3.00      0.88 o
  -2   3   9       18.01       23.09      1.01 o
  -1   3   9      160.35      140.96      2.13 o
   0   3   9      151.53      143.92      1.90 o
   1   3   9        2.70        5.59      0.91 o
   2   3   9       90.70      103.43      1.06 o
   3   3   9       32.77       38.46      0.88 o
   4   3   9       26.93       23.07      0.87 o
   5   3   9       10.95       13.32      1.04 o
   6   3   9       24.29       29.29      1.08 o
   7   3   9        0.32        1.86      1.12 o
  -8   4   9      125.44      121.89      4.53 o
  -7   4   9       88.39      103.23      2.63 o
  -6   4   9        0.09       -0.04      0.99 o
  -5   4   9       14.44       26.04      1.07 o
  -4   4   9       33.65       44.75      1.27 o
  -3   4   9      555.55      587.64      7.04 o
  -2   4   9       91.08      101.60      2.34 o
  -1   4   9     1030.65     1060.30     14.01 o
   0   4   9      315.03      329.10      3.48 o
   1   4   9      447.60      440.93      4.48 o
   2   4   9      718.96      709.17      6.99 o
   3   4   9      572.85      554.47      3.44 o
   4   4   9       20.04       17.73      0.96 o
   5   4   9      177.85      189.67      2.90 o
   6   4   9        0.12        1.76      0.96 o
   7   4   9      114.67      111.16      7.18 o
  -8   5   9        6.14        5.06      1.45 o
  -7   5   9        4.84        8.69      1.10 o
  -6   5   9        9.15        6.76      1.10 o
  -5   5   9       27.28       23.30      1.10 o
  -4   5   9      106.19       96.40      2.47 o
  -3   5   9      465.88      459.89     12.45 o
  -2   5   9      124.58      126.54      1.64 o
  -1   5   9      238.36      258.55      6.82 o
   0   5   9      264.56      244.87      4.66 o
   1   5   9        0.38        1.79      0.78 o
   2   5   9        0.12        0.48      0.91 o
   3   5   9        6.96        7.66      0.88 o
   4   5   9      103.89       95.34      1.08 o
   5   5   9       32.20       33.11      0.97 o
   6   5   9       64.46       60.17      2.09 o
  -7   6   9        3.04        3.56      1.20 o
  -6   6   9        2.74        3.82      1.12 o
  -5   6   9        0.56        1.37      1.19 o
  -4   6   9      119.31      105.83      3.09 o
  -3   6   9       81.98       80.95      2.27 o
  -2   6   9      366.62      375.70      7.52 o
  -1   6   9       41.27       41.05      2.15 o
   0   6   9      239.00      234.14      5.98 o
   1   6   9       61.43       57.25      1.54 o
   2   6   9       12.93       15.40      0.99 o
   3   6   9       12.56       11.71      0.88 o
   4   6   9       28.48       24.11      0.94 o
   5   6   9        5.66        5.07      1.00 o
   6   6   9        0.56        1.85      1.13 o
  -7   7   9        1.56        2.31      1.33 o
  -6   7   9       28.09       31.40      2.56 o
  -5   7   9       10.07       12.55      1.40 o
  -4   7   9       13.13       16.47      1.38 o
  -3   7   9        6.92        9.67      1.01 o
  -2   7   9      117.62      114.53      4.65 o
  -1   7   9      103.46      103.65      2.21 o
   0   7   9       11.57       11.60      1.01 o
   1   7   9        8.44        9.94      0.98 o
   2   7   9       98.51       91.79      1.15 o
   3   7   9       12.77       11.60      0.98 o
   4   7   9        1.97        3.72      1.06 o
   5   7   9       14.56       14.34      1.00 o
  -6   8   9        7.48        6.97      1.22 o
  -5   8   9       32.10       41.59      3.16 o
  -4   8   9      177.39      173.56      4.62 o
  -3   8   9      165.85      170.64      4.28 o
  -2   8   9        0.27        1.38      0.99 o
  -1   8   9      438.82      424.55      9.87 o
   0   8   9      261.97      249.92      7.03 o
   1   8   9       70.88       86.23      1.24 o
   2   8   9       81.16       82.33      1.60 o
   3   8   9       37.76       39.49      1.06 o
   4   8   9       44.94       49.12      1.79 o
   5   8   9       33.63       31.09      1.29 o
  -5   9   9        0.85        1.06      1.30 o
  -4   9   9        0.05        1.32      1.12 o
  -3   9   9        0.20        0.80      1.40 o
  -2   9   9        2.94        3.79      1.28 o
  -1   9   9        7.36        8.97      1.29 o
   0   9   9       18.50       22.80      1.09 o
   1   9   9      127.15      120.92      2.17 o
   2   9   9       41.96       41.50      1.16 o
   3   9   9        4.12        3.60      1.11 o
   4   9   9       26.79       26.34      1.19 o
  -4  10   9       13.83       17.56      1.20 o
  -3  10   9      118.15      133.38      3.93 o
  -2  10   9       36.75       38.53      1.38 o
  -1  10   9       31.94       32.90      1.36 o
   0  10   9       33.72       29.95      1.16 o
   1  10   9        7.07        5.21      1.22 o
   2  10   9       23.54       20.35      1.14 o
   3  10   9       29.39       30.14      1.24 o
  -2  11   9        6.65        6.12      1.39 o
  -1  11   9        0.72        1.18      1.19 o
   0  11   9        0.82        2.18      1.28 o
   1  11   9        0.34        1.27      1.27 o
  -8   0  10       15.16       15.38      2.36 o
  -7   0  10      420.65      410.65     11.91 o
  -6   0  10      152.63      158.60      2.72 o
  -5   0  10     1406.07     1329.88     31.68 o
  -4   0  10      486.01      477.19      9.50 o
  -3   0  10     2009.02     1938.80     44.98 o
  -2   0  10     2075.74     1949.77     25.60 o
  -1   0  10      140.91      169.06      1.85 o
   0   0  10       17.66       16.38      1.31 o
   1   0  10      430.01      391.00     13.49 o
   2   0  10      683.06      674.63     17.42 o
   3   0  10        0.76        0.76      1.39 o
   4   0  10       65.00       64.20      1.47 o
   5   0  10      247.62      243.96     10.62 o
   6   0  10       71.32       83.29      4.52 o
   7   0  10       79.03       73.73      4.29 o
  -8   1  10        2.22        2.99      1.25 o
  -7   1  10      134.31      125.49      4.24 o
  -6   1  10      136.33      134.29      3.22 o
  -5   1  10      189.85      176.97      2.92 o
  -4   1  10      191.56      188.35      4.02 o
  -3   1  10      259.78      275.55      4.61 o
  -2   1  10      151.34      159.86      1.98 o
  -1   1  10      734.33      789.06      4.90 o
   0   1  10       21.29       30.05      6.32 o
   1   1  10        3.33        5.70      0.82 o
   2   1  10       19.78       20.63      0.91 o
   3   1  10      340.32      328.98      3.15 o
   4   1  10        2.21        3.37      0.82 o
   5   1  10        2.62        1.88      0.95 o
   6   1  10        0.77        0.82      0.98 o
   7   1  10       11.40        9.47      1.00 o
  -8   2  10       34.03       35.11      1.34 o
  -7   2  10       26.54       28.19      1.38 o
  -6   2  10       11.07        9.58      1.03 o
  -5   2  10      141.98      132.02      3.73 o
  -4   2  10      286.48      294.08      6.13 o
  -3   2  10      247.72      282.82      4.58 o
  -2   2  10      282.56      313.57      5.07 o
  -1   2  10       97.69      101.80      1.23 o
   0   2  10      130.18      116.18      1.18 o
   1   2  10      202.17      196.58      1.24 o
   2   2  10      302.16      328.08      2.42 o
   3   2  10       45.95       50.31      0.96 o
   4   2  10      129.48      137.01      1.96 o
   5   2  10        0.30        1.16      0.88 o
   6   2  10        0.54        0.69      1.03 o
   7   2  10      117.82      115.81      3.12 o
  -8   3  10        7.34        6.48      1.29 o
  -7   3  10        2.71        3.83      1.03 o
  -6   3  10       80.85       69.74      2.12 o
  -5   3  10      201.31      173.77      2.57 o
  -4   3  10      209.92      232.73      4.06 o
  -3   3  10       55.45       58.22      1.12 o
  -2   3  10       40.18       50.46      1.01 o
  -1   3  10       66.89       81.48      1.92 o
   0   3  10      179.06      177.95      2.83 o
   1   3  10      214.33      220.15      1.25 o
   2   3  10        4.78        5.16      0.85 o
   3   3  10        0.10        1.71      0.91 o
   4   3  10      286.71      279.19      2.73 o
   5   3  10       14.28       13.03      0.83 o
   6   3  10        4.51        6.30      1.04 o
  -8   4  10       51.04       46.76      1.96 o
  -7   4  10       55.66       60.97      1.67 o
  -6   4  10       51.52       53.76      1.26 o
  -5   4  10      210.76      203.88      2.99 o
  -4   4  10       68.06       60.90      1.75 o
  -3   4  10       75.44       66.88      1.58 o
  -2   4  10        4.99        6.85      0.89 o
  -1   4  10      353.92      327.76      7.44 o
   0   4  10       95.65       95.06      1.93 o
   1   4  10        2.65        3.01      0.81 o
   2   4  10      196.14      188.24      1.87 o
   3   4  10      179.42      189.88      2.29 o
   4   4  10       38.94       33.54      0.94 o
   5   4  10      120.23      112.44      2.03 o
   6   4  10       18.28       20.70      1.53 o
  -8   5  10        3.22        3.03      1.37 o
  -7   5  10       46.48       45.60      1.38 o
  -6   5  10        0.11        0.72      1.07 o
  -5   5  10       25.09       24.55      1.05 o
  -4   5  10       12.82       16.55      1.04 o
  -3   5  10      145.28      146.23      3.88 o
  -2   5  10       31.69       32.40      1.40 o
  -1   5  10       14.29       14.85      1.11 o
   0   5  10       10.44       10.71      0.90 o
   1   5  10      135.51      138.54      1.10 o
   2   5  10       49.05       52.72      1.30 o
   3   5  10        0.11        0.56      0.92 o
   4   5  10       12.49        8.34      0.90 o
   5   5  10        1.17        1.78      0.98 o
   6   5  10       41.53       33.35      1.15 o
  -7   6  10       90.33       98.52      3.15 o
  -6   6  10        0.26        1.45      1.24 o
  -5   6  10       16.89       19.88      1.24 o
  -4   6  10       78.18       87.33      2.30 o
  -3   6  10      392.79      402.51      8.64 o
  -2   6  10       16.66       18.59      1.06 o
  -1   6  10     1288.50     1285.62     29.90 o
   0   6  10      236.33      223.21      2.52 o
   1   6  10      223.24      241.98      3.39 o
   2   6  10      502.34      502.40      6.58 o
   3   6  10      166.35      162.90      1.81 o
   4   6  10       39.93       41.74      1.02 o
   5   6  10       38.54       36.80      1.01 o
  -7   7  10        0.04        0.11      1.29 o
  -6   7  10        6.56        8.54      1.33 o
  -5   7  10       72.61       77.36      3.49 o
  -4   7  10       31.90       29.85      1.46 o
  -3   7  10      166.53      172.55      3.86 o
  -2   7  10       13.47       12.12      1.06 o
  -1   7  10      103.28      115.13      3.37 o
   0   7  10       36.92       31.43      1.01 o
   1   7  10        1.02        2.66      1.02 o
   2   7  10       23.84       27.94      1.18 o
   3   7  10       17.08       17.17      0.93 o
   4   7  10        0.81        3.07      0.99 o
   5   7  10       13.74       12.89      1.09 o
  -6   8  10       25.40       30.57      1.74 o
  -5   8  10       99.13       88.51      4.44 o
  -4   8  10        5.13        9.63      1.12 o
  -3   8  10      165.32      166.33      4.20 o
  -2   8  10       20.85       21.71      1.01 o
  -1   8  10        0.79        2.77      0.98 o
   0   8  10        0.30        1.98      1.26 o
   1   8  10        7.86        5.47      0.97 o
   2   8  10       36.41       35.05      0.99 o
   3   8  10        8.83        9.67      1.05 o
   4   8  10        0.13        1.72      1.15 o
  -5   9  10        0.02        0.79      1.44 o
  -4   9  10        0.03       -1.16      1.16 o
  -3   9  10       53.92       53.81      2.24 o
  -2   9  10       91.21       91.66      3.08 o
  -1   9  10        0.14        2.12      1.05 o
   0   9  10        4.29        5.56      1.00 o
   1   9  10        0.17        0.68      1.29 o
   2   9  10       29.82       23.55      1.13 o
   3   9  10        0.66        1.12      0.99 o
  -4  10  10       19.60       19.14      1.30 o
  -3  10  10        9.53        6.28      1.46 o
  -2  10  10       44.94       51.99      2.40 o
  -1  10  10       44.43       40.49      2.00 o
   0  10  10        0.85        0.68      1.13 o
   1  10  10       49.92       57.95      1.71 o
   2  10  10       27.70       25.00      1.26 o
  -2  11  10       13.65       12.52      1.43 o
  -1  11  10       17.51       15.75      1.27 o
   0  11  10       33.93       30.86      1.48 o
  -8   1  11        0.74        0.80      1.25 o
  -7   1  11       42.48       43.57      1.45 o
  -6   1  11        0.02        0.91      1.13 o
  -5   1  11        4.43        3.68      1.07 o
  -4   1  11       96.03       93.78      1.86 o
  -3   1  11      111.97      127.78      2.04 o
  -2   1  11        0.42        0.58      0.90 o
  -1   1  11      714.80      798.58      6.65 o
   0   1  11      140.38      120.98      1.15 o
   1   1  11      182.16      207.80      1.34 o
   2   1  11      225.26      230.29      2.89 o
   3   1  11      298.92      324.53      3.73 o
   4   1  11       68.20       64.14      1.00 o
   5   1  11        0.60        1.09      0.98 o
   6   1  11        2.30        2.02      1.00 o
  -8   2  11       24.48       24.82      1.39 o
  -7   2  11       98.40      102.42      1.82 o
  -6   2  11       60.76       63.40      2.04 o
  -5   2  11      352.94      347.42      6.60 o
  -4   2  11      190.80      186.61      3.58 o
  -3   2  11      347.71      326.81      5.54 o
  -2   2  11      529.35      483.25      5.35 o
  -1   2  11      190.17      182.91      2.96 o
   0   2  11        4.88        4.47      0.84 o
   1   2  11        1.29        3.59      0.90 o
   2   2  11      132.18      133.98      1.06 o
   3   2  11       24.92       30.17      0.97 o
   4   2  11      152.36      161.45      2.10 o
   5   2  11      163.93      164.68      2.08 o
   6   2  11       60.00       64.35      2.34 o
  -8   3  11        0.04        0.60      1.17 o
  -7   3  11      278.90      283.96      7.64 o
  -6   3  11        0.74        0.79      1.22 o
  -5   3  11       14.09       19.74      1.13 o
  -4   3  11      402.46      409.05      8.58 o
  -3   3  11      394.91      375.55      6.87 o
  -2   3  11      327.94      311.21      4.84 o
  -1   3  11      210.37      216.09      3.23 o
   0   3  11        1.65        1.35      0.85 o
   1   3  11      129.68      124.57      1.37 o
   2   3  11      137.58      121.98      1.08 o
   3   3  11      376.84      364.11      3.38 o
   4   3  11       23.01       18.22      0.99 o
   5   3  11        3.91        5.98      0.89 o
   6   3  11       40.68       39.64      1.72 o
  -8   4  11       66.70       59.32      1.79 o
  -7   4  11      105.66      122.62      3.85 o
  -6   4  11        6.46        6.91      1.09 o
  -5   4  11       87.17       62.97      1.30 o
  -4   4  11      326.21      350.07      5.96 o
  -3   4  11        1.02        0.94      1.06 o
  -2   4  11       86.91       76.00      2.17 o
  -1   4  11      601.30      608.23      7.13 o
   0   4  11      194.81      173.15      2.01 o
   1   4  11      492.23      503.88      3.86 o
   2   4  11      432.03      409.24      4.87 o
   3   4  11        7.41        8.37      0.82 o
   4   4  11      337.34      333.03      6.04 o
   5   4  11        2.82        1.43      1.01 o
   6   4  11       25.34       23.70      1.14 o
  -7   5  11       30.58       36.75      1.74 o
  -6   5  11        0.13        0.91      1.06 o
  -5   5  11        0.02        1.22      1.00 o
  -4   5  11        2.56        4.60      1.28 o
  -3   5  11       91.17      104.04      1.47 o
  -2   5  11        1.20        3.60      1.21 o
  -1   5  11      123.78      129.69      4.45 o
   0   5  11        6.64        6.96      0.96 o
   1   5  11        4.66        4.88      0.85 o
   2   5  11       11.27       14.31      1.00 o
   3   5  11       51.25       48.34      1.02 o
   4   5  11        0.43        2.07      0.98 o
   5   5  11       23.34       19.15      1.00 o
   6   5  11        2.86        3.10      1.10 o
  -7   6  11        8.44        7.24      1.35 o
  -6   6  11        1.41        1.81      1.24 o
  -5   6  11        9.80       12.68      1.26 o
  -4   6  11        0.31        0.93      1.22 o
  -3   6  11      133.08      132.84      2.34 o
  -2   6  11      369.26      345.94      7.88 o
  -1   6  11       38.11       36.38      1.13 o
   0   6  11       40.81       45.08      1.04 o
   1   6  11      103.50      101.31      1.16 o
   2   6  11        6.23        7.62      0.92 o
   3   6  11        0.94        3.17      0.89 o
   4   6  11        2.35        3.93      0.94 o
   5   6  11        2.04        2.98      1.05 o
  -6   7  11        2.59        3.64      1.29 o
  -5   7  11       15.17       17.92      1.74 o
  -4   7  11        2.45        4.45      1.20 o
  -3   7  11      193.78      198.46      5.02 o
  -2   7  11        0.75        2.38      1.00 o
  -1   7  11        0.53        1.60      1.07 o
   0   7  11       25.45       28.25      1.07 o
   1   7  11       56.67       57.54      1.53 o
   2   7  11       95.62       87.59      1.60 o
   3   7  11       31.41       30.69      1.18 o
   4   7  11        5.39        5.26      1.07 o
   5   7  11       53.94       52.47      2.44 o
  -6   8  11       21.04       23.48      2.54 o
  -5   8  11       16.38       17.92      1.51 o
  -4   8  11        2.44        2.90      1.57 o
  -3   8  11        2.48        4.17      1.06 o
  -2   8  11      123.50      127.64      6.33 o
  -1   8  11      224.31      216.59      5.72 o
   0   8  11       53.53       50.97      1.15 o
   1   8  11       22.41       22.89      1.17 o
   2   8  11      115.08      115.67      2.00 o
   3   8  11        2.77        4.10      1.09 o
   4   8  11       53.48       55.75      2.79 o
  -5   9  11       54.83       50.27      3.11 o
  -4   9  11        7.18        7.40      1.27 o
  -3   9  11       47.37       48.37      1.32 o
  -2   9  11        0.01       -0.12      1.11 o
  -1   9  11       62.88       62.42      2.08 o
   0   9  11        5.34        6.56      1.04 o
   1   9  11       24.26       23.35      1.31 o
   2   9  11       15.66       18.88      1.09 o
   3   9  11       18.67       17.50      1.21 o
  -3  10  11       23.92       25.95      1.67 o
  -2  10  11       70.19       70.50      1.49 o
  -1  10  11        0.03        0.30      1.30 o
   0  10  11       10.29        9.40      1.26 o
   1  10  11        1.00        0.88      1.13 o
   2  10  11       35.73       31.09      1.42 o
  -8   0  12        0.03        1.02      1.71 o
  -7   0  12       40.56       33.04      3.02 o
  -6   0  12        0.74        1.32      1.63 o
  -5   0  12      279.74      244.98      5.30 o
  -4   0  12     1513.62     1490.93     38.72 o
  -3   0  12      177.93      183.46      5.38 o
  -2   0  12      313.95      306.25      4.69 o
  -1   0  12      371.89      389.55      2.58 o
   0   0  12       25.67       32.27      1.51 o
   1   0  12       39.49       39.52      1.81 o
   2   0  12        2.58        3.98      1.26 o
   3   0  12       30.12       25.16      1.25 o
   4   0  12        3.61        5.52      1.14 o
   5   0  12      123.77      137.49      1.74 o
   6   0  12       68.85       71.05      1.60 o
  -8   1  12        0.80        1.04      1.37 o
  -7   1  12       90.20       92.28      1.79 o
  -6   1  12       36.72       41.01      1.27 o
  -5   1  12      388.61      374.83      3.79 o
  -4   1  12      329.95      355.52      5.89 o
  -3   1  12      233.78      244.07      3.78 o
  -2   1  12       61.77       62.63      1.03 o
  -1   1  12      555.98      570.19      4.46 o
   0   1  12       85.32       89.13      1.06 o
   1   1  12      186.41      194.24      1.41 o
   2   1  12      366.56      359.55      2.81 o
   3   1  12      293.02      316.77      2.97 o
   4   1  12       11.34       11.99      1.08 o
   5   1  12       79.56       82.60      1.91 o
   6   1  12       35.60       36.84      1.10 o
  -8   2  12       26.98       28.29      1.64 o
  -7   2  12        2.20        1.91      1.09 o
  -6   2  12        8.26        5.95      1.00 o
  -5   2  12      104.56       89.73      1.44 o
  -4   2  12      839.29      808.95     14.53 o
  -3   2  12      426.89      451.13      5.87 o
  -2   2  12        6.74        7.93      0.97 o
  -1   2  12      263.69      251.14      2.45 o
   0   2  12       90.30       82.77      1.23 o
   1   2  12       60.87       55.66      0.91 o
   2   2  12       69.31       58.25      1.11 o
   3   2  12        1.94        2.60      0.84 o
   4   2  12       20.97       23.78      0.96 o
   5   2  12       14.78       10.77      0.92 o
   6   2  12       30.89       34.00      1.37 o
  -8   3  12       67.03       68.23      2.18 o
  -7   3  12        0.89        1.63      1.22 o
  -6   3  12       18.39       17.61      1.09 o
  -5   3  12        7.02        9.16      1.31 o
  -4   3  12      261.84      256.14      5.50 o
  -3   3  12      210.21      206.89      2.65 o
  -2   3  12        8.61       11.02      1.03 o
  -1   3  12       95.14       91.48      1.58 o
   0   3  12       11.97       10.77      0.89 o
   1   3  12       22.11       30.45      0.97 o
   2   3  12       16.48       16.52      0.86 o
   3   3  12        2.91        1.68      0.89 o
   4   3  12       17.81       17.87      0.96 o
   5   3  12       76.75       73.20      1.96 o
   6   3  12        6.60        6.10      1.06 o
  -8   4  12        2.15        3.66      1.65 o
  -7   4  12        0.34        0.37      1.18 o
  -6   4  12        0.10        1.26      1.25 o
  -5   4  12       65.62       59.99      1.65 o
  -4   4  12       49.97       54.00      2.02 o
  -3   4  12        0.19        0.19      1.00 o
  -2   4  12      612.98      600.98      9.58 o
  -1   4  12      150.36      155.17      2.25 o
   0   4  12       79.14       79.63      1.41 o
   1   4  12        3.61        4.50      0.99 o
   2   4  12       20.11       21.13      0.91 o
   3   4  12        2.17        1.97      0.84 o
   4   4  12      134.01      129.12      2.10 o
   5   4  12        0.15        1.17      1.10 o
   6   4  12       19.41       15.74      1.35 o
  -7   5  12      283.26      269.22      8.22 o
  -6   5  12       12.39       16.08      1.30 o
  -5   5  12       41.97       39.85      1.30 o
  -4   5  12      159.24      165.10      4.01 o
  -3   5  12       57.19       58.25      1.48 o
  -2   5  12      181.59      186.73      2.65 o
  -1   5  12       19.57       22.96      1.06 o
   0   5  12      310.62      302.04      3.78 o
   1   5  12      106.71      108.80      1.68 o
   2   5  12        1.00        1.06      0.93 o
   3   5  12       62.81       58.55      1.06 o
   4   5  12       68.14       65.39      1.14 o
   5   5  12       10.17        9.62      1.04 o
  -7   6  12       26.29       29.12      1.43 o
  -6   6  12        6.53        8.34      1.16 o
  -5   6  12       22.35       26.33      1.39 o
  -4   6  12        6.45        8.69      1.34 o
  -3   6  12       14.23       17.71      1.04 o
  -2   6  12        4.17        4.04      1.00 o
  -1   6  12       62.24       55.48      1.31 o
   0   6  12       95.92       92.66      1.76 o
   1   6  12      302.07      312.76      5.84 o
   2   6  12       86.84       87.50      2.15 o
   3   6  12        4.03        5.09      0.90 o
   4   6  12      151.18      149.55      3.80 o
   5   6  12        1.41        1.43      1.07 o
  -6   7  12        4.46        5.14      1.44 o
  -5   7  12       17.49       17.89      1.31 o
  -4   7  12       68.92       70.91      1.35 o
  -3   7  12       55.62       57.37      1.74 o
  -2   7  12       79.98       84.52      3.47 o
  -1   7  12       28.38       34.75      1.20 o
   0   7  12       70.46       74.98      1.25 o
   1   7  12       31.57       33.25      1.00 o
   2   7  12       13.16       16.23      0.97 o
   3   7  12       54.10       51.40      1.08 o
   4   7  12        0.76        0.89      0.99 o
  -5   8  12        5.00        1.86      1.44 o
  -4   8  12        0.39        1.68      1.46 o
  -3   8  12       27.77       24.98      1.24 o
  -2   8  12       17.70       21.11      1.11 o
  -1   8  12        6.26        6.25      1.22 o
   0   8  12       10.68        8.71      1.15 o
   1   8  12        0.93        1.68      1.10 o
   2   8  12        9.87        8.22      1.03 o
   3   8  12       38.35       35.88      1.17 o
  -4   9  12        9.70        5.93      1.31 o
  -3   9  12        4.32        3.42      1.21 o
  -2   9  12       46.56       46.19      1.36 o
  -1   9  12       39.85       43.82      1.45 o
   0   9  12        0.25        0.78      1.27 o
   1   9  12       13.81       12.81      1.25 o
   2   9  12        1.09        1.89      0.98 o
  -3  10  12        0.04       -0.34      1.34 o
  -2  10  12        9.67        9.86      1.19 o
  -1  10  12       11.08       10.60      1.29 o
   0  10  12        0.45        1.28      1.11 o
   1  10  12        0.04        0.32      1.17 o
  -8   1  13        1.45        1.76      1.33 o
  -7   1  13        1.87        2.23      1.10 o
  -6   1  13       46.62       48.51      1.17 o
  -5   1  13       65.46       72.11      1.15 o
  -4   1  13      518.77      515.73     10.22 o
  -3   1  13       27.64       24.45      0.91 o
  -2   1  13       77.92       73.99      1.13 o
  -1   1  13      263.87      267.50      2.95 o
   0   1  13       10.35       13.17      0.85 o
   1   1  13      195.96      202.16      1.33 o
   2   1  13      168.51      174.97      1.23 o
   3   1  13        0.06        1.69      0.94 o
   4   1  13        9.64       13.51      0.92 o
   5   1  13        5.25        8.60      0.96 o
   6   1  13       11.91       12.43      1.05 o
  -8   2  13       10.16       12.59      1.26 o
  -7   2  13       39.80       37.55      1.46 o
  -6   2  13        0.23        0.21      1.10 o
  -5   2  13       78.48       63.42      1.49 o
  -4   2  13      320.37      355.35      5.71 o
  -3   2  13        6.55        6.07      0.99 o
  -2   2  13      402.46      410.57      4.37 o
  -1   2  13       76.29       72.16      1.17 o
   0   2  13        4.41        5.53      0.80 o
   1   2  13       75.08       73.24      1.19 o
   2   2  13        4.93        7.52      0.87 o
   3   2  13       40.05       38.52      0.98 o
   4   2  13        1.05        1.73      0.94 o
   5   2  13        5.76        7.26      0.93 o
   6   2  13       27.48       25.98      1.22 o
  -8   3  13       26.07       22.16      1.56 o
  -7   3  13      109.14      113.57      4.14 o
  -6   3  13       57.44       67.34      1.34 o
  -5   3  13      241.94      235.38      6.11 o
  -4   3  13      195.19      230.36      4.89 o
  -3   3  13      175.26      175.38      2.82 o
  -2   3  13      111.03       96.86      1.69 o
  -1   3  13       64.71       59.99      1.12 o
   0   3  13      687.20      662.93      7.30 o
   1   3  13      311.50      302.74      3.49 o
   2   3  13      314.32      298.81      4.53 o
   3   3  13       18.51       13.36      0.98 o
   4   3  13       20.84       21.79      1.06 o
   5   3  13       92.65       87.70      2.64 o
  -7   4  13        7.37        8.18      1.39 o
  -6   4  13        0.47        0.49      1.04 o
  -5   4  13        4.07        3.57      1.31 o
  -4   4  13       78.02       81.20      1.93 o
  -3   4  13      522.89      529.40      9.25 o
  -2   4  13        0.39        0.17      1.00 o
  -1   4  13       49.99       60.69      1.36 o
   0   4  13      125.29      118.25      1.53 o
   1   4  13       37.26       40.73      1.06 o
   2   4  13       78.42       74.35      1.48 o
   3   4  13       18.07       19.86      1.01 o
   4   4  13       67.16       66.05      1.14 o
   5   4  13        5.97        4.88      1.02 o
  -7   5  13        0.04        0.25      1.45 o
  -6   5  13       18.18       23.42      1.31 o
  -5   5  13       10.11       12.01      1.38 o
  -4   5  13        3.77        1.20      1.13 o
  -3   5  13      138.79      140.77      2.47 o
  -2   5  13       95.73       99.85      2.25 o
  -1   5  13      133.99      120.42      2.30 o
   0   5  13      214.61      216.77      3.23 o
   1   5  13       25.57       25.58      0.99 o
   2   5  13       61.18       62.64      1.77 o
   3   5  13       39.83       34.96      0.98 o
   4   5  13        6.93        7.88      1.11 o
   5   5  13       58.66       47.72      1.71 o
  -6   6  13       35.81       38.58      1.31 o
  -5   6  13        0.02       -0.06      1.23 o
  -4   6  13       17.61       16.13      1.19 o
  -3   6  13        1.19        1.48      1.10 o
  -2   6  13       55.97       52.77      1.25 o
  -1   6  13       64.44       71.60      1.84 o
   0   6  13        5.72        7.70      1.08 o
   1   6  13       37.81       32.24      0.96 o
   2   6  13        3.18        3.93      0.96 o
   3   6  13       24.55       26.11      1.09 o
   4   6  13        1.45        2.72      1.06 o
  -6   7  13       15.42       16.31      2.03 o
  -5   7  13       14.16       15.27      1.43 o
  -4   7  13       34.54       38.85      1.42 o
  -3   7  13        0.02        0.43      1.16 o
  -2   7  13        0.50        2.11      1.26 o
  -1   7  13       88.19       88.45      2.89 o
   0   7  13       52.31       52.95      1.86 o
   1   7  13        0.62        2.69      0.98 o
   2   7  13        4.82        6.25      1.02 o
   3   7  13        0.45        1.06      1.05 o
   4   7  13       29.98       27.19      1.40 o
  -5   8  13        0.08        0.21      1.56 o
  -4   8  13        1.35        0.40      1.22 o
  -3   8  13       10.26       12.47      1.17 o
  -2   8  13        0.05        0.52      1.24 o
  -1   8  13        1.89        2.12      1.16 o
   0   8  13        0.45        2.93      1.16 o
   1   8  13       46.47       42.25      1.19 o
   2   8  13        3.41        5.02      1.07 o
   3   8  13       13.07       11.33      1.19 o
  -4   9  13       59.36       58.67      1.78 o
  -3   9  13        9.21       12.51      1.23 o
  -2   9  13       28.58       27.55      1.19 o
  -1   9  13      122.77      116.46      3.80 o
   0   9  13       12.25       13.70      1.46 o
   1   9  13        2.23        2.26      1.25 o
   2   9  13       72.78       73.76      1.93 o
  -1  10  13        1.06        0.14      1.15 o
  -8   0  14       86.49       96.32      7.51 o
  -7   0  14       18.01       13.17      3.35 o
  -6   0  14       25.07       19.63      1.59 o
  -5   0  14       17.74       16.31      1.54 o
  -4   0  14      249.83      233.05      5.69 o
  -3   0  14        0.22       -0.20      1.34 o
  -2   0  14      403.61      380.05      3.44 o
  -1   0  14       49.21       49.29      1.47 o
   0   0  14       44.19       45.17      1.56 o
   1   0  14       52.12       57.11      1.38 o
   2   0  14      263.41      249.43      3.43 o
   3   0  14      137.09      118.94      2.28 o
   4   0  14       16.65       13.39      1.48 o
   5   0  14       22.56       24.43      1.33 o
  -8   1  14       45.65       38.19      1.78 o
  -7   1  14       17.28       16.87      1.28 o
  -6   1  14       18.70       18.37      1.31 o
  -5   1  14       76.62       71.84      1.96 o
  -4   1  14      326.15      323.67      5.55 o
  -3   1  14      347.76      335.96      4.80 o
  -2   1  14      196.95      188.74      2.62 o
  -1   1  14       12.68       12.83      0.83 o
   0   1  14      435.85      440.60      2.95 o
   1   1  14       22.59       28.15      0.95 o
   2   1  14      253.41      260.19      2.26 o
   3   1  14        0.39        0.87      0.91 o
   4   1  14      137.03      146.70      1.41 o
   5   1  14       11.85       16.14      1.16 o
  -8   2  14        0.43        1.50      3.69 o
  -7   2  14        0.80        1.99      1.24 o
  -6   2  14        6.64        6.18      1.21 o
  -5   2  14       13.06        9.67      1.10 o
  -4   2  14      100.59      104.95      2.66 o
  -3   2  14       12.94       17.03      0.91 o
  -2   2  14        2.69        4.34      0.93 o
  -1   2  14       40.17       49.74      1.04 o
   0   2  14       91.61       82.80      1.11 o
   1   2  14       11.25       15.15      0.93 o
   2   2  14        0.07        1.58      0.85 o
   3   2  14        0.12        1.31      0.91 o
   4   2  14        1.75        3.17      0.94 o
   5   2  14        1.42        2.51      0.96 o
  -7   3  14        4.63        3.51      1.23 o
  -6   3  14       10.60       12.23      1.18 o
  -5   3  14       30.76       30.02      1.34 o
  -4   3  14      138.66      112.25      2.27 o
  -3   3  14      172.37      175.87      1.90 o
  -2   3  14      218.74      207.02      3.19 o
  -1   3  14      350.40      347.65      3.76 o
   0   3  14      283.66      272.94      2.38 o
   1   3  14       18.79       19.42      0.85 o
   2   3  14       28.10       28.69      1.01 o
   3   3  14        1.67        1.00      0.90 o
   4   3  14        0.09        1.54      0.95 o
   5   3  14        4.07        3.53      0.98 o
  -7   4  14        8.95        8.44      1.43 o
  -6   4  14       13.35       14.08      1.18 o
  -5   4  14        1.74        3.86      1.15 o
  -4   4  14       26.42       26.68      1.16 o
  -3   4  14      205.13      223.22      4.24 o
  -2   4  14      270.02      255.29      3.05 o
  -1   4  14       54.10       62.00      1.09 o
   0   4  14       22.31       25.88      1.00 o
   1   4  14        0.41        0.61      0.81 o
   2   4  14        8.59        7.87      0.94 o
   3   4  14        2.56        4.20      1.01 o
   4   4  14        4.55        4.73      1.12 o
   5   4  14       34.68       29.83      1.52 o
  -7   5  14       54.90       59.79      1.86 o
  -6   5  14       50.02       54.15      1.43 o
  -5   5  14        8.60        8.09      1.22 o
  -4   5  14       85.48       94.83      1.73 o
  -3   5  14       59.11       62.14      1.28 o
  -2   5  14       72.47       69.38      2.00 o
  -1   5  14      211.67      215.99      2.94 o
   0   5  14       44.91       46.41      1.16 o
   1   5  14       56.49       63.18      1.10 o
   2   5  14      227.70      234.74      3.37 o
   3   5  14        0.07        0.60      0.95 o
   4   5  14       49.68       50.62      2.65 o
  -6   6  14       11.23       13.77      1.62 o
  -5   6  14        0.17        1.50      1.68 o
  -4   6  14        6.69        8.40      1.27 o
  -3   6  14      109.23      113.76      3.01 o
  -2   6  14        0.58        2.06      1.03 o
  -1   6  14       50.28       58.10      1.78 o
   0   6  14       21.02       18.45      0.98 o
   1   6  14        0.69        0.93      0.95 o
   2   6  14        1.08        1.56      0.91 o
   3   6  14       68.52       68.68      1.95 o
   4   6  14        2.69        3.97      1.08 o
  -5   7  14       92.72       93.22      3.67 o
  -4   7  14       96.95       98.26      1.98 o
  -3   7  14        0.60        2.00      1.21 o
  -2   7  14       59.56       63.68      1.33 o
  -1   7  14       19.76       22.35      1.12 o
   0   7  14       68.53       62.74      1.20 o
   1   7  14       11.65       13.64      1.07 o
   2   7  14       91.91       90.11      1.28 o
   3   7  14        6.09        4.88      1.18 o
  -5   8  14        3.16        6.04      1.67 o
  -4   8  14        6.20        6.29      1.56 o
  -3   8  14        5.67        5.78      1.26 o
  -2   8  14       16.96       18.97      1.22 o
  -1   8  14        3.51        4.74      1.06 o
   0   8  14        2.87        2.59      1.07 o
   1   8  14       26.91       23.05      1.22 o
   2   8  14        0.14        0.57      1.14 o
  -3   9  14        8.13        4.03      1.26 o
  -2   9  14       19.66       22.02      1.33 o
  -1   9  14        7.29        8.95      1.15 o
   0   9  14        1.25        0.85      1.27 o
   1   9  14        1.37        3.51      1.10 o
  -7   1  15       34.74       36.59      1.46 o
  -6   1  15        0.02        0.83      1.22 o
  -5   1  15        1.42        1.60      1.10 o
  -4   1  15      192.03      164.97      2.85 o
  -3   1  15        0.38        1.21      1.03 o
  -2   1  15      402.26      395.33      5.15 o
  -1   1  15      113.61      107.66      1.16 o
   0   1  15       11.43       13.01      1.06 o
   1   1  15        1.11        1.54      0.88 o
   2   1  15      120.88      122.96      2.36 o
   3   1  15        0.07        1.60      1.05 o
   4   1  15       55.05       55.58      1.41 o
   5   1  15        0.97        1.57      0.97 o
  -7   2  15        8.14        8.15      1.48 o
  -6   2  15        1.08        2.23      1.30 o
  -5   2  15       24.33       24.02      1.22 o
  -4   2  15      170.73      175.38      2.10 o
  -3   2  15       47.78       56.27      1.19 o
  -2   2  15       86.98       86.35      1.15 o
  -1   2  15        0.00        1.27      0.88 o
   0   2  15        5.84        4.67      0.90 o
   1   2  15        1.34        1.95      0.89 o
   2   2  15      306.07      293.73      2.91 o
   3   2  15       30.30       27.29      0.99 o
   4   2  15        1.31        2.30      0.97 o
   5   2  15        0.12        1.22      1.08 o
  -7   3  15        7.91       10.49      1.44 o
  -6   3  15       65.40       62.42      1.28 o
  -5   3  15       39.84       44.06      1.33 o
  -4   3  15       94.73       87.71      1.40 o
  -3   3  15      132.31      133.62      1.51 o
  -2   3  15       24.81       25.08      1.01 o
  -1   3  15      344.72      345.12      2.29 o
   0   3  15       50.63       46.03      1.00 o
   1   3  15       76.24       80.34      2.09 o
   2   3  15      154.07      145.98      2.31 o
   3   3  15        5.20        5.59      0.98 o
   4   3  15      166.68      164.42      3.38 o
  -7   4  15       13.11       17.38      1.42 o
  -6   4  15        1.74        2.08      1.30 o
  -5   4  15        0.28        1.29      1.33 o
  -4   4  15      188.35      191.69      4.60 o
  -3   4  15        5.19        8.25      0.96 o
  -2   4  15      157.58      171.09      3.31 o
  -1   4  15      129.42      135.27      2.74 o
   0   4  15       69.39       68.70      1.33 o
   1   4  15      160.03      173.14      3.18 o
   2   4  15        8.35       12.47      1.03 o
   3   4  15       26.55       26.57      1.04 o
   4   4  15        0.06        1.51      0.98 o
  -6   5  15       52.12       52.63      1.50 o
  -5   5  15       32.60       35.35      1.36 o
  -4   5  15       14.84       16.69      1.30 o
  -3   5  15        1.54        1.67      1.21 o
  -2   5  15       15.49       13.45      1.01 o
  -1   5  15        2.31        1.81      1.02 o
   0   5  15      187.67      175.20      2.76 o
   1   5  15        5.95        6.60      1.02 o
   2   5  15        3.77        3.44      0.93 o
   3   5  15        0.59        0.31      1.06 o
   4   5  15        7.93        6.47      1.14 o
  -6   6  15       36.22       33.80      1.79 o
  -5   6  15       17.80       17.17      1.75 o
  -4   6  15        0.09        1.16      1.26 o
  -3   6  15        7.95        9.59      1.11 o
  -2   6  15        9.33        6.41      1.03 o
  -1   6  15        6.85        5.95      1.20 o
   0   6  15        0.15        1.66      1.04 o
   1   6  15       15.71       12.30      1.21 o
   2   6  15        5.65        5.93      0.92 o
   3   6  15        2.34        2.96      1.10 o
  -5   7  15       14.90       12.94      1.62 o
  -4   7  15       33.85       41.02      2.71 o
  -3   7  15        0.81        2.01      1.30 o
  -2   7  15      114.08      109.78      2.98 o
  -1   7  15        4.32        6.12      1.06 o
   0   7  15        1.99        3.35      1.13 o
   1   7  15        1.89        1.54      1.17 o
   2   7  15       68.15       60.92      1.56 o
  -4   8  15       29.48       27.55      1.76 o
  -3   8  15        6.63        5.73      1.25 o
  -2   8  15       13.21       14.12      1.26 o
  -1   8  15        1.60        2.74      1.32 o
   0   8  15       24.89       26.46      1.30 o
   1   8  15        1.15        1.41      1.17 o
  -2   9  15      118.05      102.00      6.34 o
  -1   9  15        8.46       11.25      1.20 o
  -7   0  16       44.17       42.54      3.53 o
  -6   0  16       75.55       85.40      2.11 o
  -5   0  16       98.35      110.80      2.23 o
  -4   0  16      120.22      132.23      4.32 o
  -3   0  16        3.22        4.41      1.26 o
  -2   0  16        0.94        1.17      1.26 o
  -1   0  16       41.82       41.91      1.36 o
   0   0  16       32.28       29.41      1.42 o
   1   0  16       27.10       26.95      1.61 o
   2   0  16      198.98      194.85      2.48 o
   3   0  16       19.35       17.58      1.51 o
   4   0  16       35.63       31.83      1.45 o
  -7   1  16       55.19       62.35      1.90 o
  -6   1  16       40.46       40.60      1.39 o
  -5   1  16      109.47      101.43      2.12 o
  -4   1  16      186.25      171.51      2.83 o
  -3   1  16      108.13      101.88      1.85 o
  -2   1  16      210.94      201.27      3.01 o
  -1   1  16      146.82      141.59      2.28 o
   0   1  16       35.29       36.50      1.03 o
   1   1  16       51.07       51.20      0.98 o
   2   1  16       35.52       35.59      0.92 o
   3   1  16        1.82        2.25      0.94 o
   4   1  16       48.63       51.52      1.66 o
  -7   2  16        4.76        5.78      1.40 o
  -6   2  16       15.55       16.02      1.58 o
  -5   2  16        2.78        4.48      1.05 o
  -4   2  16       70.62       69.63      1.69 o
  -3   2  16       19.39       15.71      0.99 o
  -2   2  16      195.86      210.15      2.99 o
  -1   2  16        1.91        4.86      0.95 o
   0   2  16       30.42       28.99      1.05 o
   1   2  16      290.63      305.82      2.21 o
   2   2  16        0.72        0.93      1.00 o
   3   2  16        6.92        6.14      0.90 o
   4   2  16        1.18        1.55      1.00 o
  -7   3  16       35.37       33.36      1.73 o
  -6   3  16       14.10       12.86      1.29 o
  -5   3  16        1.94        2.51      1.23 o
  -4   3  16        3.50        5.10      0.97 o
  -3   3  16       66.52       63.86      1.09 o
  -2   3  16        0.00        0.41      0.96 o
  -1   3  16       30.24       27.36      1.02 o
   0   3  16        9.82       13.91      0.95 o
   1   3  16        2.00        3.41      0.90 o
   2   3  16       29.09       26.51      1.06 o
   3   3  16        1.24        0.82      1.01 o
   4   3  16        0.18        0.56      1.03 o
  -6   4  16       31.64       30.60      1.35 o
  -5   4  16        0.85        1.93      1.20 o
  -4   4  16        9.84       10.29      1.27 o
  -3   4  16        1.67        2.10      0.99 o
  -2   4  16        4.07        6.27      1.01 o
  -1   4  16       13.40       14.36      0.99 o
   0   4  16      136.59      142.28      1.94 o
   1   4  16       73.30       66.28      1.15 o
   2   4  16       39.80       36.98      1.11 o
   3   4  16        5.28        4.95      0.92 o
   4   4  16        2.75        3.86      1.12 o
  -6   5  16      109.59      100.81      3.67 o
  -5   5  16        3.57        2.42      1.26 o
  -4   5  16       34.46       42.83      1.22 o
  -3   5  16       48.09       46.44      1.20 o
  -2   5  16       15.67       15.33      1.05 o
  -1   5  16       47.42       45.13      1.15 o
   0   5  16        3.05        5.02      0.92 o
   1   5  16      127.84      135.30      3.03 o
   2   5  16       11.87       13.38      1.08 o
   3   5  16        0.58        1.38      1.05 o
  -5   6  16       11.42       10.37      1.61 o
  -4   6  16       78.64       80.51      2.38 o
  -3   6  16        0.07        1.67      1.19 o
  -2   6  16      158.41      159.08      2.51 o
  -1   6  16       27.20       33.68      1.31 o
   0   6  16       63.34       70.56      2.73 o
   1   6  16       12.71       12.76      1.06 o
   2   6  16        8.66       10.56      1.07 o
   3   6  16        0.56        1.65      1.51 o
  -4   7  16        9.34        9.41      1.48 o
  -3   7  16        0.51        1.88      1.25 o
  -2   7  16       36.18       34.38      1.18 o
  -1   7  16        1.64        2.21      1.31 o
   0   7  16       29.90       26.90      1.17 o
   1   7  16        1.10        0.93      1.04 o
   2   7  16        2.61        4.45      1.13 o
  -3   8  16        2.97        4.55      1.31 o
  -2   8  16        0.48        1.99      1.18 o
  -1   8  16        3.15        2.64      1.27 o
   0   8  16       30.67       28.38      1.35 o
  -7   1  17       40.25       41.26      2.82 o
  -6   1  17        0.01        1.37      1.36 o
  -5   1  17        2.66        1.88      1.21 o
  -4   1  17        5.78        7.18      1.06 o
  -3   1  17        2.24        3.97      1.00 o
  -2   1  17       58.27       51.56      1.13 o
  -1   1  17       41.67       37.70      1.06 o
   0   1  17       46.68       51.17      1.03 o
   1   1  17        9.22        7.77      0.89 o
   2   1  17       39.44       40.95      1.16 o
   3   1  17        4.51        3.70      1.06 o
   4   1  17        0.10        1.30      1.09 o
  -6   2  17       12.42       13.24      1.25 o
  -5   2  17       42.70       46.52      1.35 o
  -4   2  17       93.49      104.07      1.51 o
  -3   2  17        0.61        1.19      1.00 o
  -2   2  17       33.97       36.01      1.05 o
  -1   2  17       37.03       34.44      0.97 o
   0   2  17      228.50      235.54      2.27 o
   1   2  17        1.54        2.42      0.90 o
   2   2  17       65.55       63.41      1.28 o
   3   2  17        6.66        4.55      0.97 o
   4   2  17       33.69       36.33      2.16 o
  -6   3  17       16.97       13.12      1.36 o
  -5   3  17       25.27       24.54      1.31 o
  -4   3  17        0.43        0.83      1.09 o
  -3   3  17        2.47        1.15      0.99 o
  -2   3  17       16.05       14.78      0.99 o
  -1   3  17       27.87       25.26      1.00 o
   0   3  17        3.33        3.62      0.96 o
   1   3  17      214.54      218.78      3.00 o
   2   3  17        8.10        8.15      0.90 o
   3   3  17        8.56        8.02      1.07 o
  -6   4  17       34.27       31.75      1.39 o
  -5   4  17       37.53       38.79      1.43 o
  -4   4  17       84.55       85.29      1.97 o
  -3   4  17        6.07        5.19      1.08 o
  -2   4  17      282.23      279.10      4.11 o
  -1   4  17        0.12        1.10      0.97 o
   0   4  17      173.87      174.61      2.62 o
   1   4  17       84.52       89.32      1.75 o
   2   4  17       10.87       13.51      1.10 o
   3   4  17        7.53        7.77      1.04 o
  -5   5  17       14.66       12.32      1.39 o
  -4   5  17        3.08        5.27      1.24 o
  -3   5  17       42.09       42.31      1.36 o
  -2   5  17       62.14       60.77      1.17 o
  -1   5  17       26.38       25.99      1.18 o
   0   5  17        2.82        3.77      0.96 o
   1   5  17        1.39        3.00      0.93 o
   2   5  17        8.73        8.33      0.98 o
  -5   6  17        1.36        3.68      1.31 o
  -4   6  17       13.00       17.73      1.41 o
  -3   6  17        5.31        3.97      1.47 o
  -2   6  17       21.92       23.20      1.34 o
  -1   6  17        2.16        2.45      1.18 o
   0   6  17        7.75        6.50      1.07 o
   1   6  17        2.72        1.39      1.19 o
   2   6  17        0.00        1.08      1.15 o
  -3   7  17        6.25        6.62      1.32 o
  -2   7  17        2.84        1.85      1.18 o
  -1   7  17       20.87       21.11      1.32 o
   0   7  17        4.34        5.39      1.27 o
   1   7  17       13.28       12.31      1.07 o
  -6   0  18       15.96       23.71      2.03 o
  -5   0  18       77.75       85.18      2.09 o
  -4   0  18      144.08      150.94      5.06 o
  -3   0  18      133.04      124.56      2.68 o
  -2   0  18        7.13        6.53      1.30 o
  -1   0  18      108.21      108.70      1.92 o
   0   0  18       74.13       76.01      1.53 o
   1   0  18        0.21        0.80      1.61 o
   2   0  18       89.47       87.69      2.09 o
   3   0  18       45.64       41.91      2.92 o
  -6   1  18        1.17        2.25      1.41 o
  -5   1  18       10.18       12.06      1.25 o
  -4   1  18      104.86      119.06      1.82 o
  -3   1  18       20.86       15.97      0.95 o
  -2   1  18       55.17       48.14      1.34 o
  -1   1  18       18.87       16.34      1.24 o
   0   1  18        6.11        8.50      0.94 o
   1   1  18       28.25       25.77      0.95 o
   2   1  18       41.20       38.84      1.24 o
   3   1  18       17.76       18.36      1.12 o
  -6   2  18       21.98       20.00      1.40 o
  -5   2  18       16.37       14.84      1.08 o
  -4   2  18       23.29       22.85      1.21 o
  -3   2  18        9.24       10.66      1.16 o
  -2   2  18        3.43        4.99      0.96 o
  -1   2  18        4.74        5.15      0.94 o
   0   2  18       99.68      105.01      1.63 o
   1   2  18        0.94        0.93      1.02 o
   2   2  18       21.78       26.96      1.18 o
   3   2  18        1.07        1.44      1.13 o
  -6   3  18        2.83        1.63      1.62 o
  -5   3  18        4.56        7.03      1.43 o
  -4   3  18       34.36       35.57      1.20 o
  -3   3  18        3.51        2.34      1.06 o
  -2   3  18        0.01        1.13      1.07 o
  -1   3  18       67.39       66.93      1.12 o
   0   3  18       28.31       27.94      1.07 o
   1   3  18       25.73       26.27      0.99 o
   2   3  18      116.32      110.53      1.63 o
   3   3  18        4.17        3.73      1.06 o
  -5   4  18       12.02       10.56      1.33 o
  -4   4  18       19.37       17.11      1.17 o
  -3   4  18        0.40        2.16      1.03 o
  -2   4  18      209.93      215.71      4.81 o
  -1   4  18       39.72       40.01      1.32 o
   0   4  18        9.43       11.88      0.94 o
   1   4  18        3.96        5.07      1.09 o
   2   4  18       28.27       26.88      1.05 o
  -5   5  18        3.47        3.12      1.52 o
  -4   5  18        4.52        4.60      1.24 o
  -3   5  18        4.17        5.75      1.39 o
  -2   5  18       12.26        9.65      1.13 o
  -1   5  18       10.93       11.06      1.13 o
   0   5  18        0.12        0.06      1.01 o
   1   5  18        2.58        2.57      1.03 o
   2   5  18       14.59       13.12      1.33 o
  -4   6  18        7.07        6.20      1.32 o
  -3   6  18       16.51       20.33      1.31 o
  -2   6  18      137.76      133.26      4.49 o
  -1   6  18        9.49        9.62      1.12 o
   0   6  18       14.53       12.38      1.19 o
   1   6  18       56.73       58.91      1.61 o
  -2   7  18       11.31       13.11      2.15 o
  -1   7  18        8.61        7.17      3.80 o
  -5   1  19        2.79        3.69      1.27 o
  -4   1  19       76.46       77.12      1.70 o
  -3   1  19        5.06        3.58      1.11 o
  -2   1  19        3.04        4.20      1.05 o
  -1   1  19       28.03       26.82      1.09 o
   0   1  19        1.18        1.29      0.94 o
   1   1  19        4.47        7.43      1.05 o
   2   1  19       16.56       16.79      1.06 o
  -5   2  19       55.31       55.43      1.92 o
  -4   2  19       12.10       11.11      1.17 o
  -3   2  19       10.45        9.95      1.21 o
  -2   2  19       27.21       31.47      1.14 o
  -1   2  19       45.82       43.95      1.39 o
   0   2  19       10.48       11.23      1.07 o
   1   2  19       12.61       12.32      1.07 o
   2   2  19       21.40       18.38      1.08 o
  -5   3  19        0.71        1.59      1.44 o
  -4   3  19       46.05       48.58      1.55 o
  -3   3  19       10.19        9.44      1.06 o
  -2   3  19        0.25        1.49      1.08 o
  -1   3  19       19.38       19.74      1.10 o
   0   3  19        0.72        1.68      1.21 o
   1   3  19        9.58        9.08      1.12 o
   2   3  19       23.99       21.63      1.18 o
  -4   4  19        2.05        1.45      1.07 o
  -3   4  19       31.23       33.48      1.28 o
  -2   4  19       31.32       29.55      1.21 o
  -1   4  19       55.17       53.59      1.24 o
   0   4  19       21.79       19.15      1.15 o
   1   4  19        2.51        4.33      1.13 o
  -4   5  19        1.17        1.22      1.24 o
  -3   5  19        0.78        1.12      1.23 o
  -2   5  19        0.22        1.67      1.09 o
  -1   5  19       23.39       24.11      1.22 o
   0   5  19        1.22        1.54      0.99 o
  -2   6  19       30.90       24.36      1.30 o
  -1   6  19       73.87       63.94      5.46 o
  -5   0  20       68.84       66.53      4.82 o
  -4   0  20       14.79       15.24      1.66 o
  -3   0  20        6.02        8.83      1.73 o
  -2   0  20       31.94       31.72      1.67 o
  -1   0  20       80.61       80.47      3.58 o
   0   0  20        5.56        6.27      1.75 o
   1   0  20       36.59       31.84      1.58 o
  -5   1  20        0.11        0.88      1.23 o
  -4   1  20       28.71       30.24      1.33 o
  -3   1  20        4.61        2.74      1.12 o
  -2   1  20      107.84      113.57      2.48 o
  -1   1  20        2.27        3.83      1.22 o
   0   1  20        6.56        8.03      1.07 o
   1   1  20       23.01       24.08      1.13 o
  -4   2  20        0.77       -0.10      1.14 o
  -3   2  20        5.03        3.96      1.06 o
  -2   2  20       27.39       26.36      1.15 o
  -1   2  20        5.77        6.42      1.12 o
   0   2  20        0.94        2.02      0.96 o
   1   2  20        1.11        0.70      1.03 o
  -4   3  20       13.08       13.74      1.27 o
  -3   3  20        2.05        2.65      1.14 o
  -2   3  20        0.90        3.20      1.11 o
  -1   3  20        0.67        2.23      1.13 o
   0   3  20       16.53       16.15      1.08 o
   1   3  20       21.25       16.82      1.00 o
  -3   4  20        0.27        1.22      1.36 o
  -2   4  20        3.31        4.59      1.21 o
  -1   4  20        1.11        1.39      1.18 o
   0   4  20       18.29       20.47      1.36 o
  -4   1  21       37.71       33.30      2.37 o
  -3   1  21        3.21        3.30      1.10 o
  -2   1  21       22.89       26.28      1.27 o
  -1   1  21        0.85        0.26      1.14 o
   0   1  21        4.21        5.79      1.12 o
  -3   2  21        1.72        2.88      1.22 o
  -2   2  21       12.94       12.64      1.29 o
  -1   2  21        1.19        2.65      1.14 o
   0   2  21        2.07        2.23      1.51 o
  -2   3  21       43.78       44.34      1.50 o
  -1   3  21       29.15       28.76      2.70 o
 
